# Supplementary material for: m6A regulator-mediated methylation modification patterns and tumor microenvironment immune infiltration with prognostic analysis in esophageal cancer
Source: Sci Rep. 2023 Nov 11;13:19670. doi: 10.1038/s41598-023-46729-1 (PMC10640615; doi:10.1038/s41598-023-46729-1)
Supplement: Supplementary file 4 — Supplementary Tables. [file 41598_2023_46729_MOESM4_ESM.xlsx]

## Sheet: Table S1
Table S1. The gene sets used in this study for marking each tumor microenvironment (TME) infiltration cell type.
Metagene	Cell.type	Immunity
ADAM28	Activated.B.cell	Adaptive
CD180	Activated.B.cell	Adaptive
CD79B	Activated.B.cell	Adaptive
BLK	Activated.B.cell	Adaptive
CD19	Activated.B.cell	Adaptive
MS4A1	Activated.B.cell	Adaptive
TNFRSF17	Activated.B.cell	Adaptive
IGHM	Activated.B.cell	Adaptive
GNG7	Activated.B.cell	Adaptive
MICAL3	Activated.B.cell	Adaptive
SPIB	Activated.B.cell	Adaptive
HLA-DOB	Activated.B.cell	Adaptive
IGKC	Activated.B.cell	Adaptive
PNOC	Activated.B.cell	Adaptive
FCRL2	Activated.B.cell	Adaptive
BACH2	Activated.B.cell	Adaptive
CR2	Activated.B.cell	Adaptive
TCL1A	Activated.B.cell	Adaptive
AKNA	Activated.B.cell	Adaptive
ARHGAP25	Activated.B.cell	Adaptive
CCL21	Activated.B.cell	Adaptive
CD27	Activated.B.cell	Adaptive
CD38	Activated.B.cell	Adaptive
CLEC17A	Activated.B.cell	Adaptive
CLEC9A	Activated.B.cell	Adaptive
CLECL1	Activated.B.cell	Adaptive
AIM2	Activated.CD4.T.cell	Adaptive
BIRC3	Activated.CD4.T.cell	Adaptive
BRIP1	Activated.CD4.T.cell	Adaptive
CCL20	Activated.CD4.T.cell	Adaptive
CCL4	Activated.CD4.T.cell	Adaptive
CCL5	Activated.CD4.T.cell	Adaptive
CCNB1	Activated.CD4.T.cell	Adaptive
CCR7	Activated.CD4.T.cell	Adaptive
DUSP2	Activated.CD4.T.cell	Adaptive
ESCO2	Activated.CD4.T.cell	Adaptive
ETS1	Activated.CD4.T.cell	Adaptive
EXO1	Activated.CD4.T.cell	Adaptive
EXOC6	Activated.CD4.T.cell	Adaptive
IARS	Activated.CD4.T.cell	Adaptive
ITK	Activated.CD4.T.cell	Adaptive
KIF11	Activated.CD4.T.cell	Adaptive
KNTC1	Activated.CD4.T.cell	Adaptive
NUF2	Activated.CD4.T.cell	Adaptive
PRC1	Activated.CD4.T.cell	Adaptive
PSAT1	Activated.CD4.T.cell	Adaptive
RGS1	Activated.CD4.T.cell	Adaptive
RTKN2	Activated.CD4.T.cell	Adaptive
SAMSN1	Activated.CD4.T.cell	Adaptive
SELL	Activated.CD4.T.cell	Adaptive
TRAT1	Activated.CD4.T.cell	Adaptive
ADRM1	Activated.CD8.T.cell	Adaptive
AHSA1	Activated.CD8.T.cell	Adaptive
C1GALT1C1	Activated.CD8.T.cell	Adaptive
CCT6B	Activated.CD8.T.cell	Adaptive
CD37	Activated.CD8.T.cell	Adaptive
CD3D	Activated.CD8.T.cell	Adaptive
CD3E	Activated.CD8.T.cell	Adaptive
CD3G	Activated.CD8.T.cell	Adaptive
CD69	Activated.CD8.T.cell	Adaptive
CD8A	Activated.CD8.T.cell	Adaptive
CETN3	Activated.CD8.T.cell	Adaptive
CSE1L	Activated.CD8.T.cell	Adaptive
GEMIN6	Activated.CD8.T.cell	Adaptive
GNLY	Activated.CD8.T.cell	Adaptive
GPT2	Activated.CD8.T.cell	Adaptive
GZMA	Activated.CD8.T.cell	Adaptive
GZMH	Activated.CD8.T.cell	Adaptive
GZMK	Activated.CD8.T.cell	Adaptive
IL2RB	Activated.CD8.T.cell	Adaptive
LCK	Activated.CD8.T.cell	Adaptive
MPZL1	Activated.CD8.T.cell	Adaptive
NKG7	Activated.CD8.T.cell	Adaptive
PIK3IP1	Activated.CD8.T.cell	Adaptive
PTRH2	Activated.CD8.T.cell	Adaptive
TIMM13	Activated.CD8.T.cell	Adaptive
ZAP70	Activated.CD8.T.cell	Adaptive
ACP5	Gamma.delta.T.cell	Adaptive
AQP9	Gamma.delta.T.cell	Adaptive
BTN3A2	Gamma.delta.T.cell	Adaptive
C1orf54	Gamma.delta.T.cell	Adaptive
CARD8	Gamma.delta.T.cell	Adaptive
CCL18	Gamma.delta.T.cell	Adaptive
CD209	Gamma.delta.T.cell	Adaptive
CD33	Gamma.delta.T.cell	Adaptive
CD36	Gamma.delta.T.cell	Adaptive
CDK5	Gamma.delta.T.cell	Adaptive
IL10RB	Gamma.delta.T.cell	Adaptive
KLRF1	Gamma.delta.T.cell	Adaptive
LGALS1	Gamma.delta.T.cell	Adaptive
MAPK7	Gamma.delta.T.cell	Adaptive
KLHL7	Gamma.delta.T.cell	Adaptive
KRT80	Gamma.delta.T.cell	Adaptive
LAMC1	Gamma.delta.T.cell	Adaptive
LCORL	Gamma.delta.T.cell	Adaptive
LMNB1	Gamma.delta.T.cell	Adaptive
MEIS3P1	Gamma.delta.T.cell	Adaptive
MPL	Gamma.delta.T.cell	Adaptive
FABP1	Gamma.delta.T.cell	Adaptive
FABP5	Gamma.delta.T.cell	Adaptive
FADD	Gamma.delta.T.cell	Adaptive
MFAP3L	Gamma.delta.T.cell	Adaptive
MINPP1	Gamma.delta.T.cell	Adaptive
RPS24	Gamma.delta.T.cell	Adaptive
RPS7	Gamma.delta.T.cell	Adaptive
RPS9	Gamma.delta.T.cell	Adaptive
DBNL	Gamma.delta.T.cell	Adaptive
CCL13	Gamma.delta.T.cell	Adaptive
CD22	Immature..B.cell	Adaptive
CYBB	Immature..B.cell	Adaptive
FAM129C	Immature..B.cell	Adaptive
FCRL1	Immature..B.cell	Adaptive
FCRL3	Immature..B.cell	Adaptive
FCRL5	Immature..B.cell	Adaptive
FCRLA	Immature..B.cell	Adaptive
HDAC9	Immature..B.cell	Adaptive
HLA-DQA1	Immature..B.cell	Adaptive
HVCN1	Immature..B.cell	Adaptive
KIAA0226	Immature..B.cell	Adaptive
NCF1	Immature..B.cell	Adaptive
NCF1B	Immature..B.cell	Adaptive
P2RY10	Immature..B.cell	Adaptive
SP100	Immature..B.cell	Adaptive
TXNIP	Immature..B.cell	Adaptive
STAP1	Immature..B.cell	Adaptive
TAGAP	Immature..B.cell	Adaptive
ZCCHC2	Immature..B.cell	Adaptive
CCL3L1	Regulatory.T.cell	Adaptive
CD72	Regulatory.T.cell	Adaptive
CLEC5A	Regulatory.T.cell	Adaptive
FOXP3	Regulatory.T.cell	Adaptive
ITGA4	Regulatory.T.cell	Adaptive
L1CAM	Regulatory.T.cell	Adaptive
LIPA	Regulatory.T.cell	Adaptive
LRP1	Regulatory.T.cell	Adaptive
LRRC42	Regulatory.T.cell	Adaptive
MARCO	Regulatory.T.cell	Adaptive
MMP12	Regulatory.T.cell	Adaptive
MNDA	Regulatory.T.cell	Adaptive
MRC1	Regulatory.T.cell	Adaptive
MS4A6A	Regulatory.T.cell	Adaptive
PELO	Regulatory.T.cell	Adaptive
PLEK	Regulatory.T.cell	Adaptive
PRSS23	Regulatory.T.cell	Adaptive
PTGIR	Regulatory.T.cell	Adaptive
ST8SIA4	Regulatory.T.cell	Adaptive
STAB1	Regulatory.T.cell	Adaptive
B3GAT1	T.follicular.helper.cell	Adaptive
CDK5R1	T.follicular.helper.cell	Adaptive
PDCD1	T.follicular.helper.cell	Adaptive
BCL6	T.follicular.helper.cell	Adaptive
CD200	T.follicular.helper.cell	Adaptive
CD83	T.follicular.helper.cell	Adaptive
CD84	T.follicular.helper.cell	Adaptive
FGF2	T.follicular.helper.cell	Adaptive
GPR18	T.follicular.helper.cell	Adaptive
CEBPA	T.follicular.helper.cell	Adaptive
CECR1	T.follicular.helper.cell	Adaptive
CLEC10A	T.follicular.helper.cell	Adaptive
CLEC4A	T.follicular.helper.cell	Adaptive
CSF1R	T.follicular.helper.cell	Adaptive
CTSS	T.follicular.helper.cell	Adaptive
DMN	T.follicular.helper.cell	Adaptive
DPP4	T.follicular.helper.cell	Adaptive
LRRC32	T.follicular.helper.cell	Adaptive
MC5R	T.follicular.helper.cell	Adaptive
MICA	T.follicular.helper.cell	Adaptive
NCAM1	T.follicular.helper.cell	Adaptive
NCR2	T.follicular.helper.cell	Adaptive
NRP1	T.follicular.helper.cell	Adaptive
PDCD1LG2	T.follicular.helper.cell	Adaptive
PDCD6	T.follicular.helper.cell	Adaptive
PRDX1	T.follicular.helper.cell	Adaptive
RAE1	T.follicular.helper.cell	Adaptive
RAET1E	T.follicular.helper.cell	Adaptive
SIGLEC7	T.follicular.helper.cell	Adaptive
SIGLEC9	T.follicular.helper.cell	Adaptive
TYRO3	T.follicular.helper.cell	Adaptive
CHST12	T.follicular.helper.cell	Adaptive
CLIC3	T.follicular.helper.cell	Adaptive
IVNS1ABP	T.follicular.helper.cell	Adaptive
KIR2DL2	T.follicular.helper.cell	Adaptive
LGMN	T.follicular.helper.cell	Adaptive
CD70	Type.1.T.helper.cell	Adaptive
TBX21	Type.1.T.helper.cell	Adaptive
ADAM8	Type.1.T.helper.cell	Adaptive
AHCYL2	Type.1.T.helper.cell	Adaptive
ALCAM	Type.1.T.helper.cell	Adaptive
B3GALNT1	Type.1.T.helper.cell	Adaptive
BBS12	Type.1.T.helper.cell	Adaptive
BST1	Type.1.T.helper.cell	Adaptive
CD151	Type.1.T.helper.cell	Adaptive
CD47	Type.1.T.helper.cell	Adaptive
CD48	Type.1.T.helper.cell	Adaptive
CD52	Type.1.T.helper.cell	Adaptive
CD53	Type.1.T.helper.cell	Adaptive
CD59	Type.1.T.helper.cell	Adaptive
CD6	Type.1.T.helper.cell	Adaptive
CD68	Type.1.T.helper.cell	Adaptive
CD7	Type.1.T.helper.cell	Adaptive
CD96	Type.1.T.helper.cell	Adaptive
CFHR3	Type.1.T.helper.cell	Adaptive
CHRM3	Type.1.T.helper.cell	Adaptive
CLEC7A	Type.1.T.helper.cell	Adaptive
COL23A1	Type.1.T.helper.cell	Adaptive
COL4A4	Type.1.T.helper.cell	Adaptive
COL5A3	Type.1.T.helper.cell	Adaptive
DAB1	Type.1.T.helper.cell	Adaptive
DLEU7	Type.1.T.helper.cell	Adaptive
DOC2B	Type.1.T.helper.cell	Adaptive
EMP1	Type.1.T.helper.cell	Adaptive
F12	Type.1.T.helper.cell	Adaptive
FURIN	Type.1.T.helper.cell	Adaptive
GAB3	Type.1.T.helper.cell	Adaptive
GATM	Type.1.T.helper.cell	Adaptive
GFPT2	Type.1.T.helper.cell	Adaptive
GPR25	Type.1.T.helper.cell	Adaptive
GREM2	Type.1.T.helper.cell	Adaptive
HAVCR1	Type.1.T.helper.cell	Adaptive
HSD11B1	Type.1.T.helper.cell	Adaptive
HUNK	Type.1.T.helper.cell	Adaptive
IGF2	Type.1.T.helper.cell	Adaptive
RCSD1	Type.1.T.helper.cell	Adaptive
RYR1	Type.1.T.helper.cell	Adaptive
SAV1	Type.1.T.helper.cell	Adaptive
SELE	Type.1.T.helper.cell	Adaptive
SELP	Type.1.T.helper.cell	Adaptive
SH3KBP1	Type.1.T.helper.cell	Adaptive
SIT1	Type.1.T.helper.cell	Adaptive
SLC35B3	Type.1.T.helper.cell	Adaptive
SIGLEC10	Type.1.T.helper.cell	Adaptive
SKAP1	Type.1.T.helper.cell	Adaptive
THUMPD2	Type.1.T.helper.cell	Adaptive
TIGIT	Type.1.T.helper.cell	Adaptive
ZEB2	Type.1.T.helper.cell	Adaptive
ENC1	Type.1.T.helper.cell	Adaptive
FAM134B	Type.1.T.helper.cell	Adaptive
FBXO30	Type.1.T.helper.cell	Adaptive
FCGR2C	Type.1.T.helper.cell	Adaptive
STAC	Type.1.T.helper.cell	Adaptive
LTC4S	Type.1.T.helper.cell	Adaptive
MAN1B1	Type.1.T.helper.cell	Adaptive
MDH1	Type.1.T.helper.cell	Adaptive
MMD	Type.1.T.helper.cell	Adaptive
RGS16	Type.1.T.helper.cell	Adaptive
IL12A	Type.1.T.helper.cell	Adaptive
P2RX5	Type.1.T.helper.cell	Adaptive
CD97	Type.1.T.helper.cell	Adaptive
ITGB4	Type.1.T.helper.cell	Adaptive
ICAM3	Type.1.T.helper.cell	Adaptive
METRNL	Type.1.T.helper.cell	Adaptive
TNFRSF1A	Type.1.T.helper.cell	Adaptive
IRF1	Type.1.T.helper.cell	Adaptive
HTR2B	Type.1.T.helper.cell	Adaptive
CALD1	Type.1.T.helper.cell	Adaptive
MOCOS	Type.1.T.helper.cell	Adaptive
TRAF3IP2	Type.1.T.helper.cell	Adaptive
TLR8	Type.1.T.helper.cell	Adaptive
TRAF1	Type.1.T.helper.cell	Adaptive
DUSP14	Type.1.T.helper.cell	Adaptive
IL17A	Type.17.T.helper.cell	Adaptive
IL17RA	Type.17.T.helper.cell	Adaptive
C2CD4A	Type.17.T.helper.cell	Adaptive
C2CD4B	Type.17.T.helper.cell	Adaptive
CA2	Type.17.T.helper.cell	Adaptive
CCDC65	Type.17.T.helper.cell	Adaptive
CEACAM3	Type.17.T.helper.cell	Adaptive
IL17C	Type.17.T.helper.cell	Adaptive
IL17F	Type.17.T.helper.cell	Adaptive
IL17RC	Type.17.T.helper.cell	Adaptive
IL17RE	Type.17.T.helper.cell	Adaptive
IL23A	Type.17.T.helper.cell	Adaptive
ILDR1	Type.17.T.helper.cell	Adaptive
LONRF3	Type.17.T.helper.cell	Adaptive
SH2D6	Type.17.T.helper.cell	Adaptive
TNIP2	Type.17.T.helper.cell	Adaptive
ABCA1	Type.17.T.helper.cell	Adaptive
ABCB1	Type.17.T.helper.cell	Adaptive
ADAMTS12	Type.17.T.helper.cell	Adaptive
ANK1	Type.17.T.helper.cell	Adaptive
ANKRD22	Type.17.T.helper.cell	Adaptive
B3GALT2	Type.17.T.helper.cell	Adaptive
CAMTA1	Type.17.T.helper.cell	Adaptive
CCR9	Type.17.T.helper.cell	Adaptive
CD40	Type.17.T.helper.cell	Adaptive
GPR44	Type.17.T.helper.cell	Adaptive
IFT80	Type.17.T.helper.cell	Adaptive
ASB2	Type.2.T.helper.cell	Adaptive
CSRP2	Type.2.T.helper.cell	Adaptive
DAPK1	Type.2.T.helper.cell	Adaptive
DLC1	Type.2.T.helper.cell	Adaptive
DNAJC12	Type.2.T.helper.cell	Adaptive
DUSP6	Type.2.T.helper.cell	Adaptive
GNAI1	Type.2.T.helper.cell	Adaptive
LAMP3	Type.2.T.helper.cell	Adaptive
NRP2	Type.2.T.helper.cell	Adaptive
OSBPL1A	Type.2.T.helper.cell	Adaptive
PDE4B	Type.2.T.helper.cell	Adaptive
PHLDA1	Type.2.T.helper.cell	Adaptive
PLA2G4A	Type.2.T.helper.cell	Adaptive
RAB27B	Type.2.T.helper.cell	Adaptive
RBMS3	Type.2.T.helper.cell	Adaptive
RNF125	Type.2.T.helper.cell	Adaptive
TMPRSS3	Type.2.T.helper.cell	Adaptive
GATA3	Type.2.T.helper.cell	Adaptive
BIRC5	Type.2.T.helper.cell	Adaptive
CDC25C	Type.2.T.helper.cell	Adaptive
CDC7	Type.2.T.helper.cell	Adaptive
CENPF	Type.2.T.helper.cell	Adaptive
CXCR6	Type.2.T.helper.cell	Adaptive
DHFR	Type.2.T.helper.cell	Adaptive
EVI5	Type.2.T.helper.cell	Adaptive
GSTA4	Type.2.T.helper.cell	Adaptive
HELLS	Type.2.T.helper.cell	Adaptive
IL26	Type.2.T.helper.cell	Adaptive
LAIR2	Type.2.T.helper.cell	Adaptive
ABCD1	Activated.dendritic.cell	Innate
C1QC	Activated.dendritic.cell	Innate
CAPG	Activated.dendritic.cell	Innate
CCL3L3	Activated.dendritic.cell	Innate
CD207	Activated.dendritic.cell	Innate
CD302	Activated.dendritic.cell	Innate
ATP5B	Activated.dendritic.cell	Innate
ATP5L	Activated.dendritic.cell	Innate
ATP6V1A	Activated.dendritic.cell	Innate
BCL2L1	Activated.dendritic.cell	Innate
C1QB	Activated.dendritic.cell	Innate
SNURF	Activated.dendritic.cell	Innate
SPCS3	Activated.dendritic.cell	Innate
CCNA1	Activated.dendritic.cell	Innate
CEACAM8	Activated.dendritic.cell	Innate
NOS2	Activated.dendritic.cell	Innate
SRA1	Activated.dendritic.cell	Innate
TNFRSF6B	Activated.dendritic.cell	Innate
TREM1	Activated.dendritic.cell	Innate
TREML1	Activated.dendritic.cell	Innate
RHOA	Activated.dendritic.cell	Innate
SLC25A37	Activated.dendritic.cell	Innate
TNFSF14	Activated.dendritic.cell	Innate
TREML4	Activated.dendritic.cell	Innate
VNN2	Activated.dendritic.cell	Innate
XPO6	Activated.dendritic.cell	Innate
CLEC4C	Activated.dendritic.cell	Innate
TNFAIP2	Activated.dendritic.cell	Innate
UBD	Activated.dendritic.cell	Innate
ACTR3	Activated.dendritic.cell	Innate
RAB1A	Activated.dendritic.cell	Innate
SLA	Activated.dendritic.cell	Innate
HLA-DQA2	Activated.dendritic.cell	Innate
SIGLEC5	Activated.dendritic.cell	Innate
SLAMF9	Activated.dendritic.cell	Innate
ABAT	CD56bright.natural.killer.cell	Innate
C11orf75	CD56bright.natural.killer.cell	Innate
C5orf15	CD56bright.natural.killer.cell	Innate
CDHR1	CD56bright.natural.killer.cell	Innate
DCAF12	CD56bright.natural.killer.cell	Innate
DYNLL1	CD56bright.natural.killer.cell	Innate
GPR137B	CD56bright.natural.killer.cell	Innate
HCP5	CD56bright.natural.killer.cell	Innate
HDGFRP2	CD56bright.natural.killer.cell	Innate
KRT86	CD56bright.natural.killer.cell	Innate
MLST8	CD56bright.natural.killer.cell	Innate
ELMOD3	CD56bright.natural.killer.cell	Innate
ENTPD5	CD56bright.natural.killer.cell	Innate
FAM119A	CD56bright.natural.killer.cell	Innate
FAM179A	CD56bright.natural.killer.cell	Innate
CLIC2	CD56bright.natural.killer.cell	Innate
COX7A2L	CD56bright.natural.killer.cell	Innate
CREB3L4	CD56bright.natural.killer.cell	Innate
CSF1	CD56bright.natural.killer.cell	Innate
CSNK2A2	CD56bright.natural.killer.cell	Innate
CSTA	CD56bright.natural.killer.cell	Innate
CSTB	CD56bright.natural.killer.cell	Innate
CTPS	CD56bright.natural.killer.cell	Innate
CTSD	CD56bright.natural.killer.cell	Innate
FST	CD56bright.natural.killer.cell	Innate
GATA2	CD56bright.natural.killer.cell	Innate
GMPR	CD56bright.natural.killer.cell	Innate
HDC	CD56bright.natural.killer.cell	Innate
HEY1	CD56bright.natural.killer.cell	Innate
HOXA1	CD56bright.natural.killer.cell	Innate
HS2ST1	CD56bright.natural.killer.cell	Innate
HS3ST1	CD56bright.natural.killer.cell	Innate
BCL11B	CD56bright.natural.killer.cell	Innate
CDH3	CD56bright.natural.killer.cell	Innate
MYL6B	CD56bright.natural.killer.cell	Innate
NAA16	CD56bright.natural.killer.cell	Innate
ClQA	CD56bright.natural.killer.cell	Innate
ClQB	CD56bright.natural.killer.cell	Innate
CYP27B1	CD56bright.natural.killer.cell	Innate
EIF3M	CD56bright.natural.killer.cell	Innate
CYP27A1	CD56dim.natural.killer.cell	Innate
DDX55	CD56dim.natural.killer.cell	Innate
DYRK2	CD56dim.natural.killer.cell	Innate
RPL37A	CD56dim.natural.killer.cell	Innate
NOTCH3	CD56dim.natural.killer.cell	Innate
AKR7A3	CD56dim.natural.killer.cell	Innate
GPRC5C	CD56dim.natural.killer.cell	Innate
GRIN1	CD56dim.natural.killer.cell	Innate
HLA-E	CD56dim.natural.killer.cell	Innate
PORCN	CD56dim.natural.killer.cell	Innate
PSMC4	CD56dim.natural.killer.cell	Innate
UPP1	CD56dim.natural.killer.cell	Innate
IL21R	CD56dim.natural.killer.cell	Innate
KIR2DS1	CD56dim.natural.killer.cell	Innate
KIR2DS2	CD56dim.natural.killer.cell	Innate
KIR2DS5	CD56dim.natural.killer.cell	Innate
GIPR	Eosinophil	Innate
KRT18P50	Eosinophil	Innate
LRMP	Eosinophil	Innate
FOSB	Eosinophil	Innate
RRP12	Eosinophil	Innate
GPR183	Eosinophil	Innate
NR4A3	Eosinophil	Innate
ST3GAL6	Eosinophil	Innate
DEPDC5	Eosinophil	Innate
PDE6C	Eosinophil	Innate
PKD2L2	Eosinophil	Innate
GPR65	Eosinophil	Innate
IL5RA	Eosinophil	Innate
P2RY14	Eosinophil	Innate
DACH1	Eosinophil	Innate
DAPK2	Eosinophil	Innate
EMR3	Eosinophil	Innate
ACADM	Immature.dendritic.cell	Innate
AHCYL1	Immature.dendritic.cell	Innate
ALDH1A2	Immature.dendritic.cell	Innate
ALDH3A2	Immature.dendritic.cell	Innate
ALDH9A1	Immature.dendritic.cell	Innate
ALOX15	Immature.dendritic.cell	Innate
AMT	Immature.dendritic.cell	Innate
ARL1	Immature.dendritic.cell	Innate
ATIC	Immature.dendritic.cell	Innate
ATP5A1	Immature.dendritic.cell	Innate
CAPZA1	Immature.dendritic.cell	Innate
LILRA5	Immature.dendritic.cell	Innate
RDX	Immature.dendritic.cell	Innate
RRAGD	Immature.dendritic.cell	Innate
TACSTD2	Immature.dendritic.cell	Innate
INPP5F	Immature.dendritic.cell	Innate
RAB38	Immature.dendritic.cell	Innate
PLAU	Immature.dendritic.cell	Innate
CSF3R	Immature.dendritic.cell	Innate
SLC18A2	Immature.dendritic.cell	Innate
AMPD2	Immature.dendritic.cell	Innate
CLTB	Immature.dendritic.cell	Innate
C1orf162	Immature.dendritic.cell	Innate
AIF1	Macrophage	Innate
CCL1	Macrophage	Innate
CCL14	Macrophage	Innate
CCL23	Macrophage	Innate
CCL26	Macrophage	Innate
CD300LB	Macrophage	Innate
CNR1	Macrophage	Innate
CNR2	Macrophage	Innate
EIF1	Macrophage	Innate
EIF4A1	Macrophage	Innate
FPR1	Macrophage	Innate
FPR2	Macrophage	Innate
FRAT2	Macrophage	Innate
GPR27	Macrophage	Innate
GPR77	Macrophage	Innate
RNASE2	Macrophage	Innate
MS4A2	Macrophage	Innate
BASP1	Macrophage	Innate
IGSF6	Macrophage	Innate
HK3	Macrophage	Innate
VNN1	Macrophage	Innate
FES	Macrophage	Innate
NPL	Macrophage	Innate
FZD2	Macrophage	Innate
FAM198B	Macrophage	Innate
HNMT	Macrophage	Innate
SLC15A3	Macrophage	Innate
CD4	Macrophage	Innate
TXNDC3	Macrophage	Innate
FRMD4A	Macrophage	Innate
CRYBB1	Macrophage	Innate
HRH1	Macrophage	Innate
WNT5B	Macrophage	Innate
ADAMTS3	Mast.cell	Innate
CPA3	Mast.cell	Innate
CMA1	Mast.cell	Innate
CTSG	Mast.cell	Innate
ARHGAP15	Mast.cell	Innate
CPM	Mast.cell	Innate
FCN1	Mast.cell	Innate
FTL	Mast.cell	Innate
HSPA6	Mast.cell	Innate
ITGA9	Mast.cell	Innate
RNASE3	Mast.cell	Innate
S100A4	Mast.cell	Innate
SIGLEC8	Mast.cell	Innate
SLC6A4	Mast.cell	Innate
PTGS2	Mast.cell	Innate
EGR3	Mast.cell	Innate
PILRA	Mast.cell	Innate
CCR2	MDSC	Innate
CD14	MDSC	Innate
CD2	MDSC	Innate
CD86	MDSC	Innate
CXCR4	MDSC	Innate
FCGR2A	MDSC	Innate
FCGR2B	MDSC	Innate
FCGR3A	MDSC	Innate
FERMT3	MDSC	Innate
GPSM3	MDSC	Innate
IL18BP	MDSC	Innate
IL4R	MDSC	Innate
ITGAL	MDSC	Innate
ITGAM	MDSC	Innate
PARVG	MDSC	Innate
PSAP	MDSC	Innate
PTGER2	MDSC	Innate
PTGES2	MDSC	Innate
S100A8	MDSC	Innate
S100A9	MDSC	Innate
ASGR2	Monocyte	Innate
CFP	Monocyte	Innate
ASGR1	Monocyte	Innate
CD1D	Monocyte	Innate
UPK3A	Monocyte	Innate
ACTG1	Monocyte	Innate
ANXA5	Monocyte	Innate
ATP6V1B2	Monocyte	Innate
CFL1	Monocyte	Innate
DAZAP2	Monocyte	Innate
CTBS	Monocyte	Innate
EMR4P	Monocyte	Innate
HIVEP2	Monocyte	Innate
MARCKSL1	Monocyte	Innate
MBP	Monocyte	Innate
MMP15	Monocyte	Innate
PNPLA6	Monocyte	Innate
TMBIM6	Monocyte	Innate
PQBP1	Monocyte	Innate
TEX264	Monocyte	Innate
IKZF1	Monocyte	Innate
AKT3	Natural.killer.cell	Innate
AXL	Natural.killer.cell	Innate
BST2	Natural.killer.cell	Innate
CDH2	Natural.killer.cell	Innate
CRTAM	Natural.killer.cell	Innate
CSF2RA	Natural.killer.cell	Innate
CTSZ	Natural.killer.cell	Innate
CXCL1	Natural.killer.cell	Innate
CYTH1	Natural.killer.cell	Innate
DAXX	Natural.killer.cell	Innate
DGKH	Natural.killer.cell	Innate
DLL4	Natural.killer.cell	Innate
DPYD	Natural.killer.cell	Innate
ERBB3	Natural.killer.cell	Innate
F11R	Natural.killer.cell	Innate
FAM27A	Natural.killer.cell	Innate
FAM49A	Natural.killer.cell	Innate
FASLG	Natural.killer.cell	Innate
FCGR1A	Natural.killer.cell	Innate
FN1	Natural.killer.cell	Innate
FSTL1	Natural.killer.cell	Innate
FUCA1	Natural.killer.cell	Innate
GBP3	Natural.killer.cell	Innate
GLS2	Natural.killer.cell	Innate
GRB2	Natural.killer.cell	Innate
LST1	Natural.killer.cell	Innate
BCL2	Natural.killer.cell	Innate
CDC5L	Natural.killer.cell	Innate
FGF18	Natural.killer.cell	Innate
FUT5	Natural.killer.cell	Innate
FZR1	Natural.killer.cell	Innate
GAGE2	Natural.killer.cell	Innate
IGFBP5	Natural.killer.cell	Innate
KANK2	Natural.killer.cell	Innate
LDB3	Natural.killer.cell	Innate
BTN2A2	Natural.killer.T.cell	Innate
CD101	Natural.killer.T.cell	Innate
CD109	Natural.killer.T.cell	Innate
CNPY3	Natural.killer.T.cell	Innate
CNPY4	Natural.killer.T.cell	Innate
CREB1	Natural.killer.T.cell	Innate
CRTC2	Natural.killer.T.cell	Innate
CRTC3	Natural.killer.T.cell	Innate
CSF2	Natural.killer.T.cell	Innate
KLRC1	Natural.killer.T.cell	Innate
FUT4	Natural.killer.T.cell	Innate
ICAM2	Natural.killer.T.cell	Innate
IL32	Natural.killer.T.cell	Innate
LAMP2	Natural.killer.T.cell	Innate
LILRB5	Natural.killer.T.cell	Innate
KLRG1	Natural.killer.T.cell	Innate
HSPA4	Natural.killer.T.cell	Innate
HSPB6	Natural.killer.T.cell	Innate
ISM2	Natural.killer.T.cell	Innate
ITIH2	Natural.killer.T.cell	Innate
KDM4C	Natural.killer.T.cell	Innate
KIR2DS4	Natural.killer.T.cell	Innate
KIRREL3	Natural.killer.T.cell	Innate
SDCBP	Natural.killer.T.cell	Innate
NFATC2IP	Natural.killer.T.cell	Innate
MICB	Natural.killer.T.cell	Innate
KIR2DL1	Natural.killer.T.cell	Innate
KIR2DL3	Natural.killer.T.cell	Innate
KIR3DL1	Natural.killer.T.cell	Innate
KIR3DL2	Natural.killer.T.cell	Innate
NCR1	Natural.killer.T.cell	Innate
FOSL1	Natural.killer.T.cell	Innate
TSLP	Natural.killer.T.cell	Innate
SLC7A7	Natural.killer.T.cell	Innate
SPP1	Natural.killer.T.cell	Innate
TREM2	Natural.killer.T.cell	Innate
UBASH3A	Natural.killer.T.cell	Innate
YBX2	Natural.killer.T.cell	Innate
CCDC88A	Natural.killer.T.cell	Innate
CLEC1A	Natural.killer.T.cell	Innate
THBD	Natural.killer.T.cell	Innate
PDPN	Natural.killer.T.cell	Innate
VCAM1	Natural.killer.T.cell	Innate
EMR1	Natural.killer.T.cell	Innate
CREB5	Neutrophil	Innate
CDA	Neutrophil	Innate
CHST15	Neutrophil	Innate
S100A12	Neutrophil	Innate
APOBEC3A	Neutrophil	Innate
CASP5	Neutrophil	Innate
MMP25	Neutrophil	Innate
HAL	Neutrophil	Innate
C1orf183	Neutrophil	Innate
FFAR2	Neutrophil	Innate
MAK	Neutrophil	Innate
CXCR1	Neutrophil	Innate
STEAP4	Neutrophil	Innate
MGAM	Neutrophil	Innate
BTNL8	Neutrophil	Innate
CXCR2	Neutrophil	Innate
TNFRSF10C	Neutrophil	Innate
VNN3	Neutrophil	Innate
CBX6	Plasmacytoid.dendritic.cell	Innate
DAB2	Plasmacytoid.dendritic.cell	Innate
DDX17	Plasmacytoid.dendritic.cell	Innate
HIGD1A	Plasmacytoid.dendritic.cell	Innate
IDH3A	Plasmacytoid.dendritic.cell	Innate
IL3RA	Plasmacytoid.dendritic.cell	Innate
MAGED1	Plasmacytoid.dendritic.cell	Innate
NUCB2	Plasmacytoid.dendritic.cell	Innate
OFD1	Plasmacytoid.dendritic.cell	Innate
OGT	Plasmacytoid.dendritic.cell	Innate
PDIA4	Plasmacytoid.dendritic.cell	Innate
SERTAD2	Plasmacytoid.dendritic.cell	Innate
SIRPA	Plasmacytoid.dendritic.cell	Innate
TMED2	Plasmacytoid.dendritic.cell	Innate
ENG	Plasmacytoid.dendritic.cell	Innate
FCAR	Plasmacytoid.dendritic.cell	Innate
IGF1	Plasmacytoid.dendritic.cell	Innate
ITGA2B	Plasmacytoid.dendritic.cell	Innate
GABARAP	Plasmacytoid.dendritic.cell	Innate
GPX1	Plasmacytoid.dendritic.cell	Innate
KRT23	Plasmacytoid.dendritic.cell	Innate
PROK2	Plasmacytoid.dendritic.cell	Innate
RALB	Plasmacytoid.dendritic.cell	Innate
RETNLB	Plasmacytoid.dendritic.cell	Innate
RNF141	Plasmacytoid.dendritic.cell	Innate
SEC14L1	Plasmacytoid.dendritic.cell	Innate
SEPX1	Plasmacytoid.dendritic.cell	Innate
EMP3	Plasmacytoid.dendritic.cell	Innate
CD300LF	Plasmacytoid.dendritic.cell	Innate
ABTB1	Plasmacytoid.dendritic.cell	Innate
KLHL21	Plasmacytoid.dendritic.cell	Innate
PHRF1	Plasmacytoid.dendritic.cell	Innate

## Sheet: Table S2
Table S2. Summary of 23 m6A regulators included in this study.
Gene	Type
METTL3	writers
METTL14	writers
METTL16	writers
WTAP	writers
VIRMA	writers
ZC3H13	writers
RBM15	writers
RBM15B	writers
YTHDC1	readers
YTHDC2	readers
YTHDF1	readers
YTHDF2	readers
YTHDF3	readers
HNRNPC	readers
FMR1	readers
LRPPRC	readers
HNRNPA2B1	readers
IGFBP1	readers
IGFBP2	readers
IGFBP3	readers
RBMX	readers
FTO	erasers
ALKBH5	erasers

## Sheet: Table S3
Table S3. Prognostic analysis of m6A regulators using a univariate Cox regression model.
Gene	HR	HR.95L	HR.95H	pvalue	km
METTL3	1.04947	0.767398	1.43521	0.762421	0.129721
METTL14	1.07335	0.768626	1.49888	0.677817	0.0716704
METTL16	0.89563	0.626036	1.28132	0.54633	0.0960491
WTAP	0.935366	0.676166	1.29393	0.686523	0.169164
VIRMA	0.972359	0.696357	1.35775	0.869294	0.0964238
ZC3H13	1.26098	0.980084	1.62237	0.0713096	0.0192067
RBM15	1.05672	0.788481	1.41622	0.711918	0.151655
YTHDC1	1.00381	0.797318	1.26377	0.974204	0.0477447
YTHDC2	1.06493	0.760376	1.49146	0.714346	0.122402
YTHDF1	1.02889	0.708921	1.49327	0.880883	0.103262
YTHDF2	0.910941	0.59516	1.39427	0.667553	0.0481319
YTHDF3	0.764832	0.517514	1.13034	0.178557	0.0200596
HNRNPC	1.1409	0.748949	1.73796	0.539343	0.112712
FMR1	1.16805	0.844951	1.6147	0.347108	0.0883447
LRPPRC	1.09355	0.808904	1.47836	0.56101	0.0553012
HNRNPA2B1	1.52061	1.02642	2.25273	0.0366172	0.00251934
IGFBP1	1.12919	0.966936	1.31866	0.12475	0.0109299
IGFBP2	0.838501	0.753091	0.933598	0.00131127	2.06678e-05
IGFBP3	1.05691	0.930783	1.20012	0.393304	0.0853991
RBMX	1.62428	1.06834	2.46953	0.0232562	0.0014297
FTO	1.0344	0.780517	1.37085	0.81393	0.0930951
ALKBH5	0.700786	0.491695	0.998792	0.0492238	0.00376553

## Sheet: Table S4
Table S4. Spearman correlation analysis of the 23 m6A regulators.
From	To	Cor	pvalue	Weight
FTO	YTHDC1	0.278169	2.0137e-07	1.66901
FTO	HNRNPC	0.247989	3.93819e-06	1.48793
FTO	FMR1	0.230512	1.86907e-05	1.38307
FTO	METTL3	0.273273	3.34466e-07	1.63964
FTO	METTL14	0.312245	4.44767e-09	1.87347
FTO	METTL16	0.25545	1.95356e-06	1.5327
FTO	WTAP	0.344353	7.64142e-11	2.06612
FTO	VIRMA	0.278309	1.98427e-07	1.66985
FTO	ZC3H13	0.277088	2.25424e-07	1.66253
ALKBH5	METTL16	0.383234	2.8742e-13	2.2994
ALKBH5	RBM15	0.217121	5.69609e-05	1.30273
YTHDC1	YTHDC2	0.257965	1.53482e-06	1.54779
YTHDC1	YTHDF2	0.359287	9.78275e-12	2.15572
YTHDC1	YTHDF3	0.219089	4.85611e-05	1.31454
YTHDC1	HNRNPC	0.233674	1.42247e-05	1.40204
YTHDC1	FMR1	0.361428	7.2215e-12	2.16857
YTHDC1	METTL14	0.427793	1.79616e-16	2.56676
YTHDC1	WTAP	0.294294	3.52659e-08	1.76577
YTHDC1	ZC3H13	0.220552	4.309e-05	1.32331
YTHDC2	YTHDF2	0.291763	4.66984e-08	1.75058
YTHDC2	YTHDF3	0.297171	2.55462e-08	1.78303
YTHDC2	FMR1	0.232653	1.55419e-05	1.39592
YTHDC2	METTL14	0.288227	6.8808e-08	1.72936
YTHDC2	VIRMA	0.239621	8.42417e-06	1.43772
YTHDF1	YTHDF3	0.299749	1.90791e-08	1.79849
YTHDF1	LRPPRC	0.33882	1.59271e-10	2.03292
YTHDF1	RBMX	0.210342	9.76158e-05	1.26205
YTHDF1	METTL3	0.216733	5.87719e-05	1.3004
YTHDF1	METTL16	0.305003	1.04299e-08	1.83002
YTHDF1	VIRMA	0.279095	1.82726e-07	1.67457
YTHDF1	RBM15	0.221115	4.11451e-05	1.32669
YTHDF2	HNRNPC	0.22869	2.1837e-05	1.37214
YTHDF2	FMR1	0.296549	2.73996e-08	1.77929
YTHDF2	HNRNPA2B1	0.344476	7.51676e-11	2.06685
YTHDF2	RBMX	0.306227	9.0448e-09	1.83736
YTHDF2	METTL14	0.438876	2.40275e-17	2.63325
YTHDF2	WTAP	0.274485	2.95274e-07	1.64691
YTHDF2	VIRMA	0.224048	3.22758e-05	1.34429
YTHDF2	RBM15	0.277263	2.21346e-07	1.66358
YTHDF3	FMR1	0.268206	5.59686e-07	1.60924
YTHDF3	LRPPRC	0.306135	9.14307e-09	1.83681
YTHDF3	METTL3	0.247025	4.30476e-06	1.48215
YTHDF3	METTL14	0.280449	1.58441e-07	1.68269
YTHDF3	METTL16	0.258146	1.50826e-06	1.54887
YTHDF3	VIRMA	0.609908	8.12232e-36	3.65945
YTHDF3	RBM15	0.223108	3.49009e-05	1.33865
HNRNPC	FMR1	0.303142	1.2935e-08	1.81885
HNRNPC	LRPPRC	0.401923	1.48837e-14	2.41154
HNRNPC	HNRNPA2B1	0.354507	1.91136e-11	2.12704
HNRNPC	RBMX	0.491366	6.0441e-22	2.9482
HNRNPC	METTL3	0.608733	1.19307e-35	3.6524
HNRNPC	METTL14	0.261288	1.1115e-06	1.56773
HNRNPC	METTL16	0.307375	7.90973e-09	1.84425
HNRNPC	WTAP	0.294142	3.58683e-08	1.76485
HNRNPC	VIRMA	0.285048	9.7055e-08	1.71029
FMR1	LRPPRC	0.246859	4.37091e-06	1.48116
FMR1	HNRNPA2B1	0.249765	3.33954e-06	1.49859
FMR1	RBMX	0.419777	7.35492e-16	2.51866
FMR1	METTL3	0.271308	4.08899e-07	1.62785
FMR1	METTL14	0.330923	4.43125e-10	1.98554
FMR1	WTAP	0.350597	3.27809e-11	2.10358
FMR1	VIRMA	0.285339	9.40661e-08	1.71203
FMR1	ZC3H13	0.22712	2.49441e-05	1.36272
LRPPRC	HNRNPA2B1	0.256945	1.69313e-06	1.54167
LRPPRC	RBMX	0.526555	1.66991e-25	3.15933
LRPPRC	METTL3	0.33159	4.06854e-10	1.98954
LRPPRC	METTL16	0.378386	6.01038e-13	2.27032
LRPPRC	VIRMA	0.383579	2.72598e-13	2.30147
HNRNPA2B1	RBMX	0.437482	3.1068e-17	2.62489
HNRNPA2B1	METTL3	0.229587	2.02293e-05	1.37752
HNRNPA2B1	METTL14	0.309704	6.01403e-09	1.85822
HNRNPA2B1	WTAP	0.249603	3.39052e-06	1.49762
HNRNPA2B1	VIRMA	0.348328	4.46841e-11	2.08997
HNRNPA2B1	ZC3H13	0.377848	6.51879e-13	2.26709
HNRNPA2B1	RBM15	0.311342	4.95309e-09	1.86805
RBMX	METTL3	0.40279	1.29156e-14	2.41674
RBMX	METTL14	0.400436	1.8969e-14	2.40261
RBMX	METTL16	0.367822	2.87706e-12	2.20693
RBMX	VIRMA	0.303875	1.18855e-08	1.82325
RBMX	RBM15	0.294591	3.41188e-08	1.76754
METTL3	METTL14	0.345027	6.98025e-11	2.07016
METTL3	METTL16	0.374493	1.07748e-12	2.24696
METTL3	VIRMA	0.356847	1.37892e-11	2.14108
METTL14	WTAP	0.336605	2.12841e-10	2.01963
METTL14	VIRMA	0.406238	7.31352e-15	2.43743
METTL14	ZC3H13	0.237042	1.05903e-05	1.42225
METTL16	VIRMA	0.289944	5.70373e-08	1.73967
METTL16	RBM15	0.232603	1.56091e-05	1.39562
VIRMA	RBM15	0.211858	8.66645e-05	1.27115

## Sheet: Table S5
Table S5. Classification of patients with different m6A modification patterns (m6Acluster A-C).
ID	m6Acluster
TCGA_TCGA-L5-A8NK	A
TCGA_TCGA-LN-A9FQ	B
TCGA_TCGA-VR-AA4D	A
TCGA_TCGA-L5-A4OT	A
TCGA_TCGA-IG-A6QS	C
TCGA_TCGA-LN-A4A5	B
TCGA_TCGA-VR-A8ET	C
TCGA_TCGA-IG-A51D	C
TCGA_TCGA-L5-A8NU	A
TCGA_TCGA-L5-A8NT	B
TCGA_TCGA-L5-A43E	C
TCGA_TCGA-L5-A8NL	B
TCGA_TCGA-R6-A6KZ	B
TCGA_TCGA-JY-A939	A
TCGA_TCGA-XP-A8T6	A
TCGA_TCGA-L5-A4OH	C
TCGA_TCGA-L5-A88V	C
TCGA_TCGA-L5-A8NM	A
TCGA_TCGA-IG-A4P3	B
TCGA_TCGA-LN-A49W	C
TCGA_TCGA-IG-A7DP	A
TCGA_TCGA-R6-A8WC	B
TCGA_TCGA-Q9-A6FW	B
TCGA_TCGA-LN-A4A9	B
TCGA_TCGA-LN-A49S	A
TCGA_TCGA-R6-A6Y0	A
TCGA_TCGA-LN-A7HV	A
TCGA_TCGA-2H-A9GL	B
TCGA_TCGA-M9-A5M8	B
TCGA_TCGA-L5-A4OJ	A
TCGA_TCGA-LN-A7HX	C
TCGA_TCGA-IG-A5S3	B
TCGA_TCGA-JY-A93D	B
TCGA_TCGA-L5-A4ON	B
TCGA_TCGA-L5-A4OW	B
TCGA_TCGA-IG-A8O2	B
TCGA_TCGA-L5-A88S	A
TCGA_TCGA-R6-A8W8	C
TCGA_TCGA-R6-A6DQ	A
TCGA_TCGA-IG-A3YC	A
TCGA_TCGA-LN-A49X	B
TCGA_TCGA-L5-A8NI	A
TCGA_TCGA-LN-A5U7	B
TCGA_TCGA-R6-A8WG	B
TCGA_TCGA-Z6-A9VB	B
TCGA_TCGA-LN-A49O	B
TCGA_TCGA-2H-A9GO	A
TCGA_TCGA-L5-A88T	A
TCGA_TCGA-L5-A8NG	B
TCGA_TCGA-L5-A8NV	C
TCGA_TCGA-IC-A6RF	A
TCGA_TCGA-L5-A8NF	A
TCGA_TCGA-LN-A49Y	A
TCGA_TCGA-V5-AASV	B
TCGA_TCGA-L5-A4OO	B
TCGA_TCGA-IG-A50L	B
TCGA_TCGA-VR-A8EU	C
TCGA_TCGA-S8-A6BW	B
TCGA_TCGA-JY-A6FA	B
TCGA_TCGA-Z6-A8JE	B
TCGA_TCGA-V5-AASX	B
TCGA_TCGA-LN-A49P	B
TCGA_TCGA-L5-A4OE	C
TCGA_TCGA-L5-A891	A
TCGA_TCGA-L5-A43C	C
TCGA_TCGA-IG-A3QL	A
TCGA_TCGA-2H-A9GI	C
TCGA_TCGA-JY-A6FD	C
TCGA_TCGA-2H-A9GN	B
TCGA_TCGA-R6-A6L4	C
TCGA_TCGA-L5-A88Y	C
TCGA_TCGA-2H-A9GR	A
TCGA_TCGA-IG-A625	B
TCGA_TCGA-S8-A6BV	B
TCGA_TCGA-IG-A5B8	C
TCGA_TCGA-R6-A6DN	C
TCGA_TCGA-RE-A7BO	C
TCGA_TCGA-V5-A7RC	B
TCGA_TCGA-2H-A9GG	A
TCGA_TCGA-LN-A7HW	B
TCGA_TCGA-IG-A97I	A
TCGA_TCGA-R6-A8W5	B
TCGA_TCGA-KH-A6WC	A
TCGA_TCGA-JY-A6FE	C
TCGA_TCGA-VR-AA7I	B
TCGA_TCGA-VR-AA4G	B
TCGA_TCGA-VR-A8EZ	A
TCGA_TCGA-JY-A93F	A
TCGA_TCGA-L5-A8NW	A
TCGA_TCGA-LN-A8I0	A
TCGA_TCGA-VR-A8EQ	A
TCGA_TCGA-L5-A4OS	B
TCGA_TCGA-L5-A4OP	A
TCGA_TCGA-2H-A9GQ	B
TCGA_TCGA-L5-A88W	A
TCGA_TCGA-LN-A4A1	B
TCGA_TCGA-L5-A4OM	B
TCGA_TCGA-XP-A8T8	B
TCGA_TCGA-R6-A6XQ	A
TCGA_TCGA-LN-A5U6	B
TCGA_TCGA-L5-A893	A
TCGA_TCGA-L5-A8NJ	A
TCGA_TCGA-LN-A9FO	C
TCGA_TCGA-L5-A4OI	C
TCGA_TCGA-LN-A5U5	B
TCGA_TCGA-L5-A8NN	B
TCGA_TCGA-Z6-AAPN	B
TCGA_TCGA-VR-A8ER	B
TCGA_TCGA-VR-A8EX	A
TCGA_TCGA-IG-A97H	B
TCGA_TCGA-VR-A8EP	A
TCGA_TCGA-LN-A9FP	B
TCGA_TCGA-L7-A6VZ	B
TCGA_TCGA-L5-A8NH	A
TCGA_TCGA-LN-A49M	A
TCGA_TCGA-LN-A9FR	B
TCGA_TCGA-V5-A7RE	C
TCGA_TCGA-VR-A8EY	A
TCGA_TCGA-LN-A4A8	B
TCGA_TCGA-L5-A8NQ	A
TCGA_TCGA-VR-A8Q7	A
TCGA_TCGA-LN-A4A4	A
TCGA_TCGA-IG-A4QS	C
TCGA_TCGA-VR-A8EW	B
TCGA_TCGA-2H-A9GH	C
TCGA_TCGA-2H-A9GJ	A
TCGA_TCGA-IG-A3YA	A
TCGA_TCGA-2H-A9GF	B
TCGA_TCGA-L7-A56G	B
TCGA_TCGA-V5-A7RB	A
TCGA_TCGA-IG-A3I8	B
TCGA_TCGA-ZR-A9CJ	C
TCGA_TCGA-VR-A8EO	B
TCGA_TCGA-Z6-A8JD	B
TCGA_TCGA-L5-A4OX	B
TCGA_TCGA-LN-A49U	A
TCGA_TCGA-L5-A4OG	A
TCGA_TCGA-R6-A6XG	C
TCGA_TCGA-L5-A8NR	C
TCGA_TCGA-IC-A6RE	A
TCGA_TCGA-L5-A4OU	C
TCGA_TCGA-LN-A4MQ	B
TCGA_TCGA-LN-A8I1	B
TCGA_TCGA-JY-A93E	B
TCGA_TCGA-LN-A8HZ	A
TCGA_TCGA-2H-A9GK	C
TCGA_TCGA-L5-A8NS	B
TCGA_TCGA-IG-A3YB	C
TCGA_TCGA-JY-A6FB	A
TCGA_TCGA-2H-A9GM	A
TCGA_TCGA-L5-A8NE	A
TCGA_TCGA-L5-A43J	B
TCGA_TCGA-V5-AASW	A
TCGA_TCGA-JY-A6FH	A
TCGA_TCGA-LN-A7HZ	B
TCGA_TCGA-LN-A7HY	C
TCGA_TCGA-LN-A4A3	C
TCGA_TCGA-L5-A88Z	C
TCGA_TCGA-JY-A93C	B
GSE53622_GSM1296956	A
GSE53622_GSM1296958	B
GSE53622_GSM1296960	C
GSE53622_GSM1296962	A
GSE53622_GSM1296964	B
GSE53622_GSM1296966	C
GSE53622_GSM1296968	A
GSE53622_GSM1296970	C
GSE53622_GSM1296972	B
GSE53622_GSM1296974	A
GSE53622_GSM1296976	A
GSE53622_GSM1296978	B
GSE53622_GSM1296980	A
GSE53622_GSM1296982	B
GSE53622_GSM1296984	B
GSE53622_GSM1296986	C
GSE53622_GSM1296988	A
GSE53622_GSM1296990	B
GSE53622_GSM1296992	A
GSE53622_GSM1296994	A
GSE53622_GSM1296996	B
GSE53622_GSM1296998	C
GSE53622_GSM1297000	A
GSE53622_GSM1297002	A
GSE53622_GSM1297004	B
GSE53622_GSM1297006	A
GSE53622_GSM1297008	C
GSE53622_GSM1297010	A
GSE53622_GSM1297012	C
GSE53622_GSM1297014	C
GSE53622_GSM1297016	C
GSE53622_GSM1297018	C
GSE53622_GSM1297020	C
GSE53622_GSM1297022	B
GSE53622_GSM1297024	A
GSE53622_GSM1297026	C
GSE53622_GSM1297028	B
GSE53622_GSM1297030	C
GSE53622_GSM1297032	A
GSE53622_GSM1297034	B
GSE53622_GSM1297036	A
GSE53622_GSM1297038	A
GSE53622_GSM1297040	A
GSE53622_GSM1297042	B
GSE53622_GSM1297044	A
GSE53622_GSM1297046	B
GSE53622_GSM1297048	C
GSE53622_GSM1297050	B
GSE53622_GSM1297052	A
GSE53622_GSM1297054	B
GSE53622_GSM1297056	C
GSE53622_GSM1297058	A
GSE53622_GSM1297060	A
GSE53622_GSM1297062	A
GSE53622_GSM1297064	C
GSE53622_GSM1297066	A
GSE53622_GSM1297068	A
GSE53622_GSM1297070	A
GSE53622_GSM1297072	A
GSE53622_GSM1297074	B
GSE53624_GSM1297076	A
GSE53624_GSM1297078	C
GSE53624_GSM1297080	B
GSE53624_GSM1297082	C
GSE53624_GSM1297084	C
GSE53624_GSM1297086	B
GSE53624_GSM1297088	B
GSE53624_GSM1297090	B
GSE53624_GSM1297092	B
GSE53624_GSM1297094	B
GSE53624_GSM1297096	C
GSE53624_GSM1297098	B
GSE53624_GSM1297100	B
GSE53624_GSM1297102	B
GSE53624_GSM1297104	B
GSE53624_GSM1297106	B
GSE53624_GSM1297108	A
GSE53624_GSM1297110	B
GSE53624_GSM1297112	C
GSE53624_GSM1297114	B
GSE53624_GSM1297116	A
GSE53624_GSM1297118	A
GSE53624_GSM1297120	B
GSE53624_GSM1297122	A
GSE53624_GSM1297124	B
GSE53624_GSM1297126	B
GSE53624_GSM1297128	C
GSE53624_GSM1297130	C
GSE53624_GSM1297132	C
GSE53624_GSM1297134	B
GSE53624_GSM1297136	A
GSE53624_GSM1297138	B
GSE53624_GSM1297140	B
GSE53624_GSM1297142	A
GSE53624_GSM1297144	A
GSE53624_GSM1297146	A
GSE53624_GSM1297148	B
GSE53624_GSM1297150	B
GSE53624_GSM1297152	A
GSE53624_GSM1297154	B
GSE53624_GSM1297156	B
GSE53624_GSM1297158	A
GSE53624_GSM1297160	C
GSE53624_GSM1297162	C
GSE53624_GSM1297164	A
GSE53624_GSM1297166	A
GSE53624_GSM1297168	C
GSE53624_GSM1297170	A
GSE53624_GSM1297172	A
GSE53624_GSM1297174	B
GSE53624_GSM1297176	A
GSE53624_GSM1297178	C
GSE53624_GSM1297180	B
GSE53624_GSM1297182	C
GSE53624_GSM1297184	C
GSE53624_GSM1297186	B
GSE53624_GSM1297188	B
GSE53624_GSM1297190	C
GSE53624_GSM1297192	B
GSE53624_GSM1297194	B
GSE53624_GSM1297196	C
GSE53624_GSM1297198	A
GSE53624_GSM1297200	A
GSE53624_GSM1297202	A
GSE53624_GSM1297204	C
GSE53624_GSM1297206	C
GSE53624_GSM1297208	A
GSE53624_GSM1297210	B
GSE53624_GSM1297212	C
GSE53624_GSM1297214	C
GSE53624_GSM1297216	B
GSE53624_GSM1297218	A
GSE53624_GSM1297220	A
GSE53624_GSM1297222	B
GSE53624_GSM1297224	A
GSE53624_GSM1297226	A
GSE53624_GSM1297228	B
GSE53624_GSM1297230	A
GSE53624_GSM1297232	B
GSE53624_GSM1297234	A
GSE53624_GSM1297236	C
GSE53624_GSM1297238	A
GSE53624_GSM1297240	A
GSE53624_GSM1297242	A
GSE53624_GSM1297244	B
GSE53624_GSM1297246	A
GSE53624_GSM1297248	A
GSE53624_GSM1297250	A
GSE53624_GSM1297252	B
GSE53624_GSM1297254	A
GSE53624_GSM1297256	A
GSE53624_GSM1297258	B
GSE53624_GSM1297260	A
GSE53624_GSM1297262	A
GSE53624_GSM1297264	C
GSE53624_GSM1297266	A
GSE53624_GSM1297268	A
GSE53624_GSM1297270	B
GSE53624_GSM1297272	A
GSE53624_GSM1297274	A
GSE53624_GSM1297276	A
GSE53624_GSM1297278	A
GSE53624_GSM1297280	C
GSE53624_GSM1297282	B
GSE53624_GSM1297284	A
GSE53624_GSM1297286	A
GSE53624_GSM1297288	A
GSE53624_GSM1297290	A
GSE53624_GSM1297292	A
GSE53624_GSM1297294	A
GSE53624_GSM1297296	A
GSE53624_GSM1297298	B
GSE53624_GSM1297300	A
GSE53624_GSM1297302	A
GSE53624_GSM1297304	B
GSE53624_GSM1297306	B
GSE53624_GSM1297308	C
GSE53624_GSM1297310	B
GSE53624_GSM1297312	C

## Sheet: Table S6
Table S6. Enrichment analyses of Gene Ontology (GO) and Kyoto Encyclopedia of Genes and Genomes (KEGG) between m6Acluster A and m6Acluster B.
GO
id	logFC	AveExpr	t	P.Value	adj.P.Val
HP_CONE_SHAPED_EPIPHYSIS	0.249856	-0.000464998	9.4123	2.32404e-18	1.89618e-14
HP_PROMINENT_NASAL_BRIDGE	0.230796	-0.000256594	9.34564	3.74e-18	1.89618e-14
HP_POSTAXIAL_FOOT_POLYDACTYLY	0.28527	0.00139013	9.26654	6.56356e-18	2.21848e-14
HP_POSTAXIAL_HAND_POLYDACTYLY	0.260048	0.00354392	9.10271	2.08831e-17	5.29387e-14
HP_MEDIAL_FLARING_OF_THE_EYEBROW	0.324881	0.00401151	9.03511	3.35631e-17	6.80661e-14
HP_ABNORMALITY_OF_THE_5TH_TOE	0.253949	0.00839517	8.97248	5.20135e-17	8.1298e-14
HP_BROAD_NASAL_TIP	0.203308	-0.000272098	8.96158	5.61229e-17	8.1298e-14
HP_ABNORMALITY_OF_MIDBRAIN_MORPHOLOGY	0.213358	-0.00270621	8.91363	7.83843e-17	9.93521e-14
HP_POLYDACTYLY	0.200426	-0.000186166	8.88081	9.84714e-17	1.10944e-13
HP_POSTAXIAL_POLYDACTYLY	0.239099	-2.27542e-05	8.86546	1.09545e-16	1.11079e-13
HP_MOLAR_TOOTH_SIGN_ON_MRI	0.304585	-0.00764256	8.8398	1.30876e-16	1.20644e-13
HP_CURLY_EYELASHES	0.296609	0.0167062	8.814	1.56463e-16	1.29914e-13
HP_BIPARIETAL_NARROWING	0.252429	-0.00576294	8.80496	1.66557e-16	1.29914e-13
HP_GENERALIZED_HIRSUTISM	0.215817	-0.000582761	8.78781	1.87518e-16	1.35817e-13
GOCC_CILIARY_TRANSITION_ZONE	0.235869	-0.0027136	8.69252	3.61417e-16	2.44318e-13
HP_HAND_POLYDACTYLY	0.21573	-0.00142632	8.6379	5.25549e-16	3.28309e-13
HP_CONGENITAL_HEPATIC_FIBROSIS	0.244138	0.00150589	8.63114	5.50419e-16	3.28309e-13
HP_WIDELY_SPACED_TEETH	0.212635	0.00599828	8.56587	8.59424e-16	4.84142e-13
GOCC_PLASMA_MEMBRANE_BOUNDED_CELL_PROJECTION_CYTOPLASM	0.139366	-0.00134989	8.54746	9.74178e-16	4.9431e-13
HP_SYNDACTYLY	0.18536	0.00398245	8.54734	9.74969e-16	4.9431e-13
KEGG
KEGG_OLFACTORY_TRANSDUCTION	-0.185328	0.026091	-7.17218	7.11215e-12	1.32286e-09
KEGG_UBIQUITIN_MEDIATED_PROTEOLYSIS	0.176287	-0.0106415	6.91142	3.45643e-11	3.21448e-09
KEGG_COLORECTAL_CANCER	0.156332	-0.000834594	6.5792	2.44797e-10	1.51774e-08
KEGG_WNT_SIGNALING_PATHWAY	0.135089	0.00282418	6.52294	3.38814e-10	1.57548e-08
KEGG_LINOLEIC_ACID_METABOLISM	-0.212305	0.0226291	-6.39589	7.00929e-10	2.60745e-08
KEGG_TGF_BETA_SIGNALING_PATHWAY	0.154198	0.00239835	6.1794	2.36395e-09	7.32825e-08
KEGG_SMALL_CELL_LUNG_CANCER	0.14407	-0.00395877	6.15137	2.761e-09	7.33638e-08
KEGG_PROSTATE_CANCER	0.134818	0.00451306	6.08847	3.90444e-09	9.07783e-08
KEGG_PATHWAYS_IN_CANCER	0.110983	-0.000134701	5.8357	1.53183e-08	3.16579e-07
KEGG_NEUROTROPHIN_SIGNALING_PATHWAY	0.126968	-0.00310591	5.54017	7.17726e-08	1.33497e-06
KEGG_BASAL_TRANSCRIPTION_FACTORS	0.164916	-0.0182393	5.2493	3.09614e-07	5.23529e-06
KEGG_ALPHA_LINOLENIC_ACID_METABOLISM	-0.151737	0.0181952	-5.20069	3.92999e-07	6.09149e-06
KEGG_PROGESTERONE_MEDIATED_OOCYTE_MATURATION	0.117566	-0.00258566	5.15136	4.99769e-07	7.15054e-06
KEGG_RENAL_CELL_CARCINOMA	0.133399	-0.00422663	5.09821	6.46245e-07	8.58583e-06
KEGG_PANCREATIC_CANCER	0.11647	-0.00887581	4.87999	1.81709e-06	2.25319e-05
KEGG_P53_SIGNALING_PATHWAY	0.106673	-0.0071175	4.70295	4.09743e-06	4.76327e-05
KEGG_PROTEIN_EXPORT	0.173479	-0.0178387	4.64412	5.34104e-06	5.69282e-05
KEGG_T_CELL_RECEPTOR_SIGNALING_PATHWAY	0.129844	-0.0156392	4.6372	5.50918e-06	5.69282e-05
KEGG_ENDOMETRIAL_CANCER	0.117109	-1.78677e-05	4.57929	7.13126e-06	6.98113e-05
KEGG_CHRONIC_MYELOID_LEUKEMIA	0.114283	-0.00638292	4.55836	7.82354e-06	7.27272e-05

## Sheet: Table S7
Table S7.Enrichment analyses of Gene Ontology (GO) and Kyoto Encyclopedia of Genes and Genomes (KEGG) between m6Acluster A and m6Acluster C.
GO
id	logFC	AveExpr	t	P.Value	adj.P.Val
GOCC_PHAGOCYTIC_VESICLE_MEMBRANE	0.244575	-0.0174624	7.50468	1.57524e-12	1.5973e-08
GOBP_ANTIGEN_PROCESSING_AND_PRESENTATION_OF_PEPTIDE_ANTIGEN_VIA_MHC_CLASS_I	0.252742	-0.0176354	6.991	3.3288e-11	1.6877e-07
GOBP_ANTIGEN_PROCESSING_AND_PRESENTATION_OF_ENDOGENOUS_ANTIGEN	0.337071	-0.0117935	6.80926	9.50096e-11	2.62856e-07
GOBP_ANTIGEN_PROCESSING_AND_PRESENTATION_OF_ENDOGENOUS_PEPTIDE_ANTIGEN	0.371893	-0.0100534	6.78184	1.11135e-10	2.62856e-07
GOBP_NUCLEOTIDE_BINDING_DOMAIN_LEUCINE_RICH_REPEAT_CONTAINING_RECEPTOR_SIGNALING_PATHWAY	0.224346	-0.035214	6.75487	1.29613e-10	2.62856e-07
GOMF_SNAP_RECEPTOR_ACTIVITY	0.186585	-0.0091585	6.64355	2.43588e-10	4.11664e-07
GOBP_NEGATIVE_REGULATION_OF_CELL_KILLING	0.303619	0.0104801	6.57306	3.61996e-10	4.44437e-07
GOBP_NEGATIVE_REGULATION_OF_LEUKOCYTE_MEDIATED_CYTOTOXICITY	0.332497	0.0135684	6.55172	4.07895e-10	4.44437e-07
GOBP_ANTIGEN_PROCESSING_AND_PRESENTATION_OF_EXOGENOUS_PEPTIDE_ANTIGEN_VIA_MHC_CLASS_I	0.256254	-0.0143391	6.52852	4.64322e-10	4.44437e-07
GOBP_ANTIGEN_PROCESSING_AND_PRESENTATION_OF_PEPTIDE_ANTIGEN	0.212322	-0.0214773	6.52745	4.67092e-10	4.44437e-07
GOCC_PHAGOCYTIC_VESICLE	0.204565	-0.0134366	6.52177	4.8213e-10	4.44437e-07
GOBP_NEGATIVE_REGULATION_OF_NATURAL_KILLER_CELL_MEDIATED_IMMUNITY	0.333608	0.0119769	6.49033	5.74306e-10	4.85289e-07
GOBP_POSITIVE_REGULATION_OF_T_CELL_MEDIATED_IMMUNITY	0.251799	-0.0105869	6.46078	6.76615e-10	5.2776e-07
GOBP_ANTIGEN_PROCESSING_AND_PRESENTATION	0.208137	-0.0213752	6.44507	7.38131e-10	5.34618e-07
GOBP_POSITIVE_REGULATION_OF_ADAPTIVE_IMMUNE_RESPONSE	0.216467	-0.0219942	6.41269	8.82639e-10	5.96664e-07
GOBP_MYD88_INDEPENDENT_TOLL_LIKE_RECEPTOR_SIGNALING_PATHWAY	0.217913	-0.0260191	6.29977	1.63941e-09	1.03898e-06
GOBP_POSITIVE_REGULATION_OF_RESPONSE_TO_CYTOKINE_STIMULUS	0.215069	-0.03654	6.22554	2.45342e-09	1.46339e-06
GOBP_POSITIVE_REGULATION_OF_T_CELL_MEDIATED_CYTOTOXICITY	0.283476	0.00481851	6.13648	3.9633e-09	2.22961e-06
GOBP_CELLULAR_RESPONSE_TO_NITROGEN_STARVATION	0.248411	-0.00856095	6.12664	4.17778e-09	2.22961e-06
GOBP_NEGATIVE_REGULATION_OF_PHAGOCYTOSIS	0.230176	-0.0282631	6.11447	4.45876e-09	2.26059e-06
KEGG
KEGG_SNARE_INTERACTIONS_IN_VESICULAR_TRANSPORT	0.186856	-0.0106166	6.81352	9.06564e-11	1.68621e-08
KEGG_NOD_LIKE_RECEPTOR_SIGNALING_PATHWAY	0.206937	-0.0157676	6.04406	6.39197e-09	5.94453e-07
KEGG_ANTIGEN_PROCESSING_AND_PRESENTATION	0.241621	-0.0099736	5.71426	3.57089e-08	2.21395e-06
KEGG_LEISHMANIA_INFECTION	0.234876	-0.0210794	5.37844	1.92155e-07	8.93521e-06
KEGG_GRAFT_VERSUS_HOST_DISEASE	0.292109	0.00447965	5.18256	4.95978e-07	1.75818e-05
KEGG_NATURAL_KILLER_CELL_MEDIATED_CYTOTOXICITY	0.171327	-0.00859832	5.15443	5.67154e-07	1.75818e-05
KEGG_VIRAL_MYOCARDITIS	0.184909	-0.0134989	5.02171	1.06023e-06	2.81719e-05
KEGG_TYPE_I_DIABETES_MELLITUS	0.250838	-0.000949245	4.86656	2.16985e-06	5.0449e-05
KEGG_ALLOGRAFT_REJECTION	0.280312	-0.0105031	4.70368	4.52078e-06	8.6872e-05
KEGG_CYTOSOLIC_DNA_SENSING_PATHWAY	0.143931	0.00864951	4.69636	4.67054e-06	8.6872e-05
KEGG_RIG_I_LIKE_RECEPTOR_SIGNALING_PATHWAY	0.130151	-0.00773259	4.67136	5.21827e-06	8.82362e-05
KEGG_APOPTOSIS	0.137846	-0.018946	4.61031	6.82856e-06	0.000105843
KEGG_LINOLEIC_ACID_METABOLISM	-0.184091	0.0592325	-4.56384	8.36486e-06	0.000119682
KEGG_ALPHA_LINOLENIC_ACID_METABOLISM	-0.153871	0.0363245	-4.36458	1.9623e-05	0.000260706
KEGG_TOLL_LIKE_RECEPTOR_SIGNALING_PATHWAY	0.139033	-0.0151843	4.28094	2.78283e-05	0.00034507
KEGG_LYSOSOME	0.138541	-0.019938	4.25717	3.07037e-05	0.000356931
KEGG_BASAL_TRANSCRIPTION_FACTORS	0.153399	-0.0429269	4.12844	5.1921e-05	0.000568077
KEGG_PROTEIN_EXPORT	0.178581	-0.0376065	4.08804	6.10711e-05	0.000631068
KEGG_LEUKOCYTE_TRANSENDOTHELIAL_MIGRATION	0.117641	-0.00106484	4.06909	6.58734e-05	0.000644866
KEGG_AUTOIMMUNE_THYROID_DISEASE	0.203181	0.0130789	3.99778	8.73807e-05	0.000795095

## Sheet: Table S8
Table S8. Enrichment analyses of Gene Ontology (GO) and Kyoto Encyclopedia of Genes and Genomes (KEGG) between m6Acluster B and m6Acluster C.
GO
id	logFC	AveExpr	t	P.Value	adj.P.Val
HP_GASTROINTESTINAL_ATRESIA	-0.21401	0.0142536	-8.20801	2.29162e-14	2.32371e-10
HP_ESOPHAGEAL_ATRESIA	-0.233947	0.00586685	-8.06871	5.48905e-14	2.5362e-10
HP_ABNORMALITY_OF_THE_POSTERIOR_PITUITARY	-0.206825	-0.0203588	-8.01856	7.50355e-14	2.5362e-10
GOBP_SOMITE_DEVELOPMENT	-0.161152	0.00892636	-7.84484	2.19945e-13	5.57562e-10
HP_MEDIAN_CLEFT_LIP	-0.201662	0.0115543	-7.73066	4.42985e-13	7.85979e-10
GOBP_EMBRYONIC_APPENDAGE_MORPHOGENESIS	-0.209487	0.0160806	-7.7227	4.65076e-13	7.85979e-10
GOBP_NEGATIVE_REGULATION_OF_OSTEOBLAST_PROLIFERATION	-0.310546	0.0401846	-7.62693	8.32952e-13	1.17883e-09
HP_CENTRAL_HYPOTHYROIDISM	-0.182302	-0.00213845	-7.60874	9.30046e-13	1.17883e-09
HP_MEGALENCEPHALY	-0.188335	0.00375765	-7.55376	1.29677e-12	1.43904e-09
GOBP_APPENDAGE_MORPHOGENESIS	-0.193524	0.0183667	-7.53881	1.41917e-12	1.43904e-09
GOBP_DORSAL_VENTRAL_NEURAL_TUBE_PATTERNING	-0.255627	-0.00384007	-7.50551	1.73415e-12	1.59858e-09
GOBP_GASTRULATION_WITH_MOUTH_FORMING_SECOND	-0.231818	-0.0197588	-7.48979	1.90601e-12	1.61058e-09
HP_SEPTO_OPTIC_DYSPLASIA	-0.233066	-0.00987204	-7.46414	2.22324e-12	1.73412e-09
GOBP_SPINAL_CORD_DEVELOPMENT	-0.162988	-0.0136632	-7.33284	4.86607e-12	3.52442e-09
GOBP_REGIONALIZATION	-0.148887	0.00776914	-7.31139	5.52638e-12	3.73583e-09
GOBP_APPENDAGE_DEVELOPMENT	-0.180969	0.0173509	-7.28199	6.57703e-12	4.16819e-09
HP_BIFID_TONGUE	-0.275309	0.0300666	-7.17812	1.21259e-11	6.84779e-09
HP_INTESTINAL_ATRESIA	-0.188558	0.0202727	-7.1777	1.21558e-11	6.84779e-09
GOBP_DORSAL_VENTRAL_PATTERN_FORMATION	-0.174085	0.00169959	-7.15188	1.41418e-11	7.21734e-09
GOBP_POSITIVE_REGULATION_OF_SMOOTHENED_SIGNALING_PATHWAY	-0.215419	0.0211569	-7.15075	1.42354e-11	7.21734e-09
KEGG
KEGG_BASAL_CELL_CARCINOMA	-0.206963	-0.0110101	-7.39528	3.25107e-12	6.04699e-10
KEGG_HEDGEHOG_SIGNALING_PATHWAY	-0.165212	-0.000306511	-5.75867	2.95842e-08	2.75133e-06
KEGG_MELANOGENESIS	-0.11828	0.00586546	-5.21671	4.33094e-07	2.68518e-05
KEGG_WNT_SIGNALING_PATHWAY	-0.116705	0.0287386	-4.52033	1.02717e-05	0.000440085
KEGG_OLFACTORY_TRANSDUCTION	0.140419	-0.0168316	4.48744	1.18302e-05	0.000440085
KEGG_LYSINE_DEGRADATION	-0.134419	0.0148454	-3.81934	0.000175819	0.00545039
KEGG_SNARE_INTERACTIONS_IN_VESICULAR_TRANSPORT	0.111313	0.0392964	3.58427	0.000419624	0.00783254
KEGG_CYTOSOLIC_DNA_SENSING_PATHWAY	0.110972	0.0313123	3.5731	0.000436856	0.00783254
KEGG_COLORECTAL_CANCER	-0.104265	0.0406828	-3.50951	0.00054843	0.00783254
KEGG_TGF_BETA_SIGNALING_PATHWAY	-0.106823	0.0418589	-3.49292	0.000581648	0.00783254
KEGG_GRAFT_VERSUS_HOST_DISEASE	0.200064	0.0662109	3.46312	0.000646113	0.0080118
KEGG_GLYCOSAMINOGLYCAN_BIOSYNTHESIS_HEPARAN_SULFATE	-0.113743	0.0241355	-3.22832	0.00144334	0.0157919
KEGG_TYPE_I_DIABETES_MELLITUS	0.153743	0.0633551	2.98438	0.00317574	0.032816
KEGG_ANTIGEN_PROCESSING_AND_PRESENTATION	0.126698	0.0653536	2.89142	0.00423539	0.0393891
KEGG_CELL_CYCLE	-0.111326	0.0282228	-2.82557	0.00517153	0.043723

## Sheet: Table S9
Table S9. Analysis of immune cell infiltration using the single-sample Gene-Set Enrichment Analysis (ssGSEA).
id	Activated.B.cellna	Activated.CD4.T.cellna	Activated.CD8.T.cellna	Activated.dendritic.cellna	CD56bright.natural.killer.cellna	CD56dim.natural.killer.cellna	Eosinophilna	Gamma.delta.T.cellna	Immature..B.cellna	Immature.dendritic.cellna	MDSCna	Macrophagena	Mast.cellna	Monocytena	Natural.killer.T.cellna	Natural.killer.cellna	Neutrophilna	Plasmacytoid.dendritic.cellna	Regulatory.T.cellna	T.follicular.helper.cellna	Type.1.T.helper.cellna	Type.17.T.helper.cellna	Type.2.T.helper.cellna
TCGA_TCGA-L5-A8NK	0.26223	0.573403	0.651534	0.633553	0.741367	0.743466	0.338204	0.585176	0.307102	0.742355	0.697755	0.383306	0.576639	0.722804	0.47217	0.659869	0.377987	0.761363	0.515554	0.586749	0.540104	0.391917	0.633909
TCGA_TCGA-LN-A9FQ	0.213013	0.561581	0.515943	0.624293	0.741381	0.72211	0.265002	0.623607	0.260717	0.733284	0.745484	0.451526	0.511147	0.706181	0.49254	0.664414	0.246583	0.709922	0.610924	0.563226	0.53755	0.360204	0.592068
TCGA_TCGA-VR-AA4D	0.145426	0.639635	0.551277	0.532818	0.665148	0.786246	0.381347	0.607937	0.225659	0.720966	0.605988	0.313702	0.399434	0.731076	0.453205	0.609672	0.239356	0.689079	0.409344	0.453617	0.478994	0.342308	0.603952
TCGA_TCGA-L5-A4OT	0.325277	0.758331	0.640709	0.67304	0.716743	0.824039	0.485579	0.564334	0.477875	0.72652	0.821668	0.517579	0.685464	0.757702	0.558573	0.741021	0.280705	0.78291	0.633363	0.642409	0.608394	0.485443	0.672627
TCGA_TCGA-IG-A6QS	0.287273	0.662995	0.756534	0.619766	0.768271	0.766442	0.297783	0.62947	0.351124	0.718524	0.797876	0.433613	0.489222	0.733083	0.576388	0.673733	0.392667	0.734044	0.645866	0.599306	0.572536	0.383281	0.621633
TCGA_TCGA-LN-A4A5	0.325117	0.62831	0.560873	0.633261	0.676215	0.703934	0.41298	0.604077	0.453628	0.729583	0.773263	0.419051	0.522531	0.739089	0.52101	0.712319	0.167014	0.762036	0.72965	0.594345	0.603643	0.39781	0.640918
TCGA_TCGA-VR-A8ET	0.155316	0.532129	0.49622	0.611702	0.712921	0.777941	0.315806	0.602024	0.250344	0.731896	0.648699	0.402218	0.434811	0.722903	0.451701	0.636363	0.580402	0.744236	0.445785	0.529199	0.506434	0.382105	0.591602
TCGA_TCGA-IG-A51D	0.353642	0.663166	0.680883	0.630836	0.746262	0.696842	0.310519	0.666998	0.433384	0.726487	0.804684	0.431892	0.441194	0.714707	0.550964	0.689687	0.375883	0.734402	0.654181	0.581043	0.574513	0.405989	0.599727
TCGA_TCGA-L5-A8NU	0.714082	0.715892	0.826632	0.67355	0.692278	0.798517	0.483246	0.579213	0.73315	0.72055	0.948845	0.524556	0.650709	0.802785	0.540988	0.770747	0.366429	0.809015	0.694857	0.643833	0.694238	0.463904	0.66087
TCGA_TCGA-L5-A8NT	0.404057	0.667256	0.663477	0.644348	0.682097	0.814303	0.482229	0.657978	0.531302	0.709838	0.822115	0.483147	0.672709	0.769115	0.541799	0.77396	0.281413	0.831177	0.768074	0.600519	0.619031	0.466608	0.663019
TCGA_TCGA-L5-A43E	0.314664	0.619867	0.627003	0.639089	0.679326	0.795103	0.318476	0.557853	0.387899	0.665917	0.690943	0.377968	0.395203	0.773018	0.452613	0.679661	0.276632	0.68311	0.476855	0.501917	0.540929	0.456638	0.575692
TCGA_TCGA-L5-A8NL	0.232164	0.659235	0.588622	0.63793	0.723995	0.77318	0.476059	0.597661	0.3836	0.745778	0.872504	0.524852	0.726525	0.763319	0.59734	0.744016	0.297077	0.818662	0.704554	0.638987	0.655439	0.473436	0.657074
TCGA_TCGA-R6-A6KZ	0.34397	0.659998	0.637346	0.62765	0.675355	0.749181	0.236915	0.601755	0.369326	0.640818	0.762546	0.402574	0.470591	0.777822	0.482993	0.694984	0.241963	0.737888	0.58955	0.560053	0.553069	0.394256	0.59065
TCGA_TCGA-JY-A939	0.590171	0.719492	0.811341	0.640115	0.675828	0.805005	0.415791	0.62293	0.605575	0.69183	0.868384	0.45289	0.573177	0.790121	0.53483	0.751181	0.320567	0.748867	0.656774	0.61607	0.638828	0.425017	0.633169
TCGA_TCGA-XP-A8T6	0.326886	0.560514	0.529144	0.598961	0.778333	0.692613	0.362119	0.610851	0.286326	0.745614	0.689676	0.396941	0.580076	0.734424	0.515844	0.685768	0.385639	0.7468	0.520128	0.572537	0.53305	0.364714	0.621856
TCGA_TCGA-L5-A4OH	0.204106	0.629574	0.50052	0.587179	0.639428	0.79686	0.330126	0.601313	0.260585	0.636171	0.602306	0.336763	0.37089	0.755532	0.460291	0.650925	0.371497	0.74754	0.47721	0.528077	0.501924	0.346017	0.544812
TCGA_TCGA-L5-A88V	0.161871	0.579503	0.506403	0.561384	0.736412	0.812414	0.257693	0.621341	0.223585	0.748222	0.706287	0.355234	0.37737	0.777238	0.495713	0.656627	0.329182	0.729976	0.478798	0.525513	0.4933	0.426675	0.641463
TCGA_TCGA-L5-A8NM	0.335999	0.76155	0.756736	0.687545	0.649107	0.794374	0.429116	0.627146	0.473728	0.692084	0.880551	0.462397	0.511091	0.798798	0.530893	0.760183	0.377675	0.743849	0.62695	0.591091	0.599742	0.473786	0.655464
TCGA_TCGA-IG-A4P3	0.55037	0.790093	0.802691	0.646824	0.753465	0.727756	0.394287	0.596779	0.586364	0.735596	0.842669	0.408708	0.518666	0.725366	0.521601	0.727567	0.346592	0.742628	0.581874	0.569286	0.632664	0.434839	0.657713
TCGA_TCGA-LN-A49W	0.506591	0.736134	0.77818	0.659197	0.75335	0.737915	0.421296	0.665846	0.598774	0.774953	0.931451	0.499673	0.539109	0.731494	0.567318	0.740568	0.265492	0.820522	0.796536	0.674806	0.641721	0.424557	0.651626
TCGA_TCGA-IG-A7DP	0.785965	0.834146	0.94597	0.680069	0.725188	0.759373	0.499855	0.682185	0.827901	0.70301	1	0.592132	0.701024	0.822068	0.604277	0.838758	0.31327	0.799569	0.772092	0.722881	0.74768	0.405513	0.642942
TCGA_TCGA-R6-A8WC	0.0943297	0.563702	0.480476	0.541609	0.651682	0.808195	0.248586	0.595922	0.172928	0.650332	0.541236	0.328202	0.294604	0.744854	0.447061	0.619894	0.234183	0.709483	0.448276	0.472241	0.452465	0.38558	0.572013
TCGA_TCGA-Q9-A6FW	0.393598	0.625195	0.656445	0.644856	0.73123	0.797301	0.429614	0.618563	0.474706	0.783983	0.775268	0.445611	0.572577	0.772077	0.523255	0.711003	0.593412	0.788416	0.577929	0.604841	0.591991	0.500991	0.667058
TCGA_TCGA-LN-A4A9	0.242533	0.594773	0.723768	0.661381	0.764714	0.794698	0.435943	0.645222	0.487108	0.706367	0.875724	0.441705	0.584635	0.72589	0.573504	0.72441	0.395336	0.778978	0.769347	0.632113	0.617618	0.411896	0.613144
TCGA_TCGA-LN-A49S	0.268058	0.624581	0.656555	0.625142	0.723528	0.728443	0.261132	0.586963	0.360119	0.74277	0.71625	0.38566	0.376398	0.734317	0.458194	0.651111	0.543371	0.742402	0.49748	0.540919	0.518731	0.373039	0.616951
TCGA_TCGA-R6-A6Y0	0.207149	0.563823	0.600537	0.604557	0.716327	0.83007	0.37625	0.599356	0.336891	0.770616	0.73429	0.417952	0.502949	0.741669	0.487153	0.683613	0.575147	0.775253	0.558408	0.610889	0.526496	0.471159	0.593314
TCGA_TCGA-LN-A7HV	0.206881	0.563422	0.593556	0.597947	0.704971	0.73976	0.271673	0.675159	0.280884	0.705145	0.699031	0.374289	0.488757	0.764213	0.497552	0.639597	0.32844	0.714438	0.531258	0.533493	0.545866	0.374407	0.624996
TCGA_TCGA-2H-A9GL	0.449186	0.74194	0.655632	0.610213	0.674888	0.784476	0.486135	0.592229	0.512546	0.64476	0.763669	0.383855	0.496915	0.745117	0.495099	0.747025	0.197977	0.760121	0.671946	0.573479	0.561938	0.45594	0.681425
TCGA_TCGA-M9-A5M8	0.35487	0.670627	0.612701	0.644761	0.715363	0.767189	0.317078	0.591849	0.411507	0.736454	0.796327	0.394585	0.476632	0.774468	0.471773	0.676154	0.386128	0.776337	0.564737	0.553277	0.566111	0.456291	0.673574
TCGA_TCGA-L5-A4OJ	0.377684	0.640526	0.576936	0.587779	0.675929	0.797268	0.249056	0.570467	0.356444	0.634368	0.67505	0.355568	0.395377	0.756869	0.469064	0.629937	0.212197	0.709677	0.471302	0.493943	0.525575	0.485812	0.634924
TCGA_TCGA-LN-A7HX	0.210797	0.5522	0.571552	0.654213	0.733747	0.743872	0.261363	0.618245	0.353907	0.71512	0.768243	0.405889	0.47076	0.714189	0.524577	0.651385	0.367486	0.761376	0.646747	0.580142	0.533875	0.389668	0.603982
TCGA_TCGA-IG-A5S3	0.369658	0.622349	0.597238	0.594222	0.738616	0.644587	0.348594	0.580598	0.338008	0.653982	0.670988	0.363758	0.481723	0.676025	0.494724	0.663719	0.25141	0.777662	0.47349	0.544431	0.536647	0.312176	0.613945
TCGA_TCGA-JY-A93D	0.641074	0.742558	0.719924	0.67267	0.682593	0.78134	0.479838	0.667655	0.708017	0.73384	0.907556	0.580057	0.69017	0.782927	0.574993	0.782649	0.335197	0.823619	0.770203	0.678277	0.684329	0.424133	0.659666
TCGA_TCGA-L5-A4ON	0.0910389	0.61858	0.511121	0.627104	0.702755	0.750003	0.360436	0.56741	0.29541	0.693192	0.715943	0.394687	0.525677	0.768756	0.479177	0.692881	0.379201	0.707939	0.497904	0.545606	0.541458	0.500225	0.597441
TCGA_TCGA-L5-A4OW	0.261462	0.720458	0.643936	0.675721	0.677536	0.779946	0.320705	0.587113	0.372935	0.654399	0.771089	0.411003	0.447247	0.769243	0.494678	0.70967	0.371025	0.757842	0.550812	0.539266	0.557321	0.489183	0.620644
TCGA_TCGA-IG-A8O2	0.243904	0.583999	0.73466	0.566081	0.751046	0.752199	0.310019	0.595416	0.359741	0.722561	0.725619	0.375781	0.376162	0.752213	0.508363	0.684641	0.133222	0.710472	0.492754	0.52282	0.5287	0.366252	0.557176
TCGA_TCGA-L5-A88S	0.258978	0.510861	0.511161	0.647482	0.719834	0.724512	0.406969	0.719457	0.345315	0.766812	0.824078	0.552244	0.687094	0.774536	0.583847	0.723915	0.357335	0.799328	0.707208	0.61255	0.601051	0.388185	0.595534
TCGA_TCGA-R6-A8W8	0.276548	0.621624	0.665274	0.633646	0.665572	0.78707	0.288016	0.596206	0.408535	0.676063	0.699722	0.380267	0.371779	0.765218	0.501459	0.67965	0.392632	0.701685	0.509066	0.541512	0.537182	0.460538	0.60439
TCGA_TCGA-R6-A6DQ	0.365725	0.776189	0.703958	0.653909	0.716011	0.793515	0.424646	0.609529	0.484086	0.706681	0.821645	0.479313	0.623456	0.76923	0.52778	0.725679	0.433221	0.779313	0.648509	0.602384	0.607896	0.498453	0.694283
TCGA_TCGA-IG-A3YC	0.409135	0.648201	0.836626	0.690171	0.739306	0.750061	0.412214	0.671299	0.505894	0.752169	0.926473	0.510198	0.546974	0.751593	0.553181	0.743511	0.418345	0.78576	0.779421	0.662132	0.645108	0.405071	0.640543
TCGA_TCGA-LN-A49X	0.405318	0.661427	0.629245	0.636405	0.744048	0.738954	0.407023	0.593533	0.478537	0.718818	0.790604	0.417982	0.513174	0.720448	0.566793	0.749422	0.29896	0.752333	0.694916	0.596715	0.588302	0.365641	0.661301
TCGA_TCGA-L5-A8NI	0.179564	0.6579	0.666226	0.581702	0.696952	0.814193	0.367478	0.548124	0.2812	0.704423	0.726918	0.387241	0.489757	0.76806	0.525059	0.726382	0.22014	0.725876	0.571952	0.543837	0.553936	0.446518	0.627402
TCGA_TCGA-LN-A5U7	0.243731	0.647608	0.56409	0.613327	0.73112	0.730138	0.244284	0.621768	0.307415	0.699332	0.6843	0.379501	0.465065	0.703655	0.528357	0.638724	0.261665	0.687695	0.605214	0.481678	0.528482	0.350771	0.644332
TCGA_TCGA-R6-A8WG	0.297567	0.669666	0.648725	0.609287	0.689222	0.717054	0.344213	0.580564	0.377723	0.669775	0.743111	0.406803	0.524043	0.770485	0.491438	0.713828	0.215225	0.785879	0.685065	0.580222	0.537014	0.321512	0.636912
TCGA_TCGA-Z6-A9VB	0.374407	0.585613	0.556519	0.569075	0.736668	0.712713	0.268595	0.567451	0.327151	0.719951	0.671167	0.406355	0.475753	0.714597	0.441344	0.614497	0.30539	0.726329	0.462556	0.542302	0.499523	0.364263	0.599803
TCGA_TCGA-LN-A49O	0.321082	0.734966	0.751755	0.62136	0.759369	0.749008	0.32403	0.683784	0.498431	0.744288	0.837379	0.427104	0.515219	0.741257	0.574447	0.686202	0.318616	0.741005	0.748006	0.619586	0.619295	0.363373	0.673636
TCGA_TCGA-2H-A9GO	0.117317	0.626963	0.468475	0.511983	0.634521	0.779196	0.226669	0.568793	0.173131	0.66973	0.596105	0.346898	0.380126	0.726474	0.436927	0.57411	0.176835	0.711447	0.40561	0.472364	0.477994	0.46464	0.594804
TCGA_TCGA-L5-A88T	0.362023	0.517261	0.621987	0.633942	0.707567	0.778075	0.370985	0.633591	0.388511	0.747798	0.742233	0.436869	0.584625	0.745089	0.470989	0.679092	0.449818	0.79144	0.618796	0.625739	0.554381	0.381987	0.561503
TCGA_TCGA-L5-A8NG	0.500411	0.682768	0.630764	0.650094	0.655875	0.755682	0.454735	0.597759	0.531367	0.692599	0.763678	0.431873	0.58894	0.781175	0.50538	0.72939	0.343451	0.80177	0.658998	0.597066	0.585957	0.431158	0.647526
TCGA_TCGA-L5-A8NV	0.517051	0.687169	0.671635	0.609482	0.730156	0.801686	0.455844	0.611628	0.604479	0.725906	0.856551	0.444993	0.600949	0.768239	0.518176	0.72635	0.402917	0.780003	0.643735	0.596741	0.594086	0.437039	0.647206
TCGA_TCGA-IC-A6RF	0.582064	0.605828	0.602779	0.633117	0.759037	0.767967	0.364272	0.592822	0.540407	0.754407	0.767107	0.401029	0.45442	0.742909	0.439112	0.672082	0.429699	0.734524	0.529626	0.539134	0.559028	0.458396	0.569175
TCGA_TCGA-L5-A8NF	0.132529	0.560108	0.474626	0.554817	0.639974	0.771303	0.330438	0.565774	0.230592	0.654682	0.692235	0.365462	0.423884	0.743485	0.466067	0.665339	0.279518	0.694314	0.475143	0.481241	0.50625	0.448762	0.576461
TCGA_TCGA-LN-A49Y	0.209086	0.530903	0.564027	0.567932	0.719979	0.74637	0.200221	0.585839	0.23988	0.684647	0.627522	0.317443	0.370002	0.721287	0.460768	0.637877	0.219511	0.745005	0.415866	0.496914	0.494826	0.348731	0.560207
TCGA_TCGA-V5-AASV	0.291594	0.612044	0.776146	0.618194	0.703015	0.739521	0.263075	0.558196	0.424197	0.69841	0.76948	0.410997	0.451565	0.732294	0.494119	0.657748	0.309773	0.731398	0.545164	0.577517	0.550673	0.360226	0.616936
TCGA_TCGA-L5-A4OO	0.555777	0.672346	0.765737	0.653195	0.676232	0.795247	0.425633	0.60764	0.611814	0.696374	0.870614	0.481387	0.603203	0.755609	0.562436	0.764308	0.243773	0.783651	0.640688	0.605536	0.636332	0.436	0.606664
TCGA_TCGA-IG-A50L	0.236742	0.613604	0.547907	0.637227	0.717835	0.75732	0.310015	0.636972	0.350473	0.695909	0.791951	0.409913	0.540236	0.710306	0.524568	0.647242	0.234844	0.706102	0.695522	0.581213	0.550593	0.382551	0.626743
TCGA_TCGA-VR-A8EU	0.25975	0.626241	0.609526	0.655261	0.752371	0.737588	0.28705	0.686399	0.381445	0.74577	0.805254	0.438357	0.405835	0.72288	0.558407	0.661526	0.417944	0.75971	0.695674	0.579568	0.565137	0.381617	0.616164
TCGA_TCGA-S8-A6BW	0.220115	0.552981	0.461889	0.598909	0.743244	0.706126	0.258295	0.574784	0.241844	0.735548	0.683963	0.434531	0.465736	0.727111	0.506017	0.666646	0.277385	0.745145	0.561394	0.550438	0.533898	0.415443	0.615733
TCGA_TCGA-JY-A6FA	0.20829	0.555238	0.498858	0.568149	0.712205	0.738136	0.182256	0.589605	0.239915	0.726572	0.610708	0.364351	0.38243	0.730948	0.454852	0.616697	0.269018	0.712342	0.444631	0.482101	0.488551	0.319417	0.550819
TCGA_TCGA-Z6-A8JE	0.270239	0.582977	0.514947	0.616001	0.711114	0.755222	0.314397	0.593223	0.316378	0.68098	0.746099	0.374675	0.463899	0.678573	0.498166	0.662961	0.250467	0.730031	0.579848	0.546168	0.518061	0.379247	0.624092
TCGA_TCGA-V5-AASX	0.300696	0.667132	0.752301	0.630478	0.686047	0.764566	0.29624	0.617461	0.422291	0.637134	0.793815	0.408401	0.462923	0.787822	0.50971	0.728195	0.288498	0.733107	0.599081	0.599289	0.59144	0.474825	0.62256
TCGA_TCGA-LN-A49P	0.358345	0.750889	0.813093	0.637312	0.717118	0.732085	0.406975	0.644966	0.50492	0.780284	0.911465	0.508709	0.576365	0.716749	0.562934	0.747984	0.274911	0.782977	0.728567	0.663446	0.646536	0.401739	0.615556
TCGA_TCGA-L5-A4OE	0.303039	0.73428	0.754213	0.64385	0.709247	0.824445	0.396715	0.610047	0.506349	0.715951	0.818967	0.415195	0.532614	0.761193	0.533034	0.741581	0.460398	0.769559	0.591646	0.609968	0.595852	0.476473	0.633559
TCGA_TCGA-L5-A891	0.15035	0.616846	0.526654	0.546385	0.696145	0.809709	0.303028	0.599884	0.229187	0.677628	0.686105	0.356387	0.392097	0.743146	0.497834	0.661816	0.351224	0.747616	0.532164	0.546381	0.513688	0.445232	0.579233
TCGA_TCGA-L5-A43C	0.501361	0.735022	0.697402	0.720623	0.701519	0.835769	0.478664	0.697879	0.57435	0.760111	0.97027	0.650011	0.689586	0.79299	0.593041	0.74806	0.590727	0.843855	0.88069	0.682492	0.695952	0.517807	0.652935
TCGA_TCGA-IG-A3QL	0.221266	0.549993	0.501621	0.574362	0.717634	0.710399	0.258741	0.596237	0.183139	0.721111	0.582944	0.368847	0.479099	0.715692	0.472638	0.635983	0.22315	0.708286	0.443326	0.498324	0.485554	0.322574	0.623594
TCGA_TCGA-2H-A9GI	0.352537	0.645008	0.629993	0.60051	0.698201	0.786407	0.342351	0.592453	0.35085	0.65964	0.719731	0.396566	0.408043	0.810565	0.46321	0.691428	0.394472	0.721989	0.499725	0.523365	0.556337	0.453284	0.59958
TCGA_TCGA-JY-A6FD	0.291667	0.67142	0.660749	0.618599	0.782208	0.710906	0.299004	0.626894	0.361327	0.743076	0.737667	0.371696	0.46206	0.717764	0.535306	0.661418	0.420909	0.736956	0.596833	0.600518	0.531513	0.4212	0.650247
TCGA_TCGA-2H-A9GN	0.126512	0.721253	0.52489	0.642318	0.644526	0.808238	0.407944	0.602858	0.269127	0.679032	0.742133	0.409298	0.580348	0.736309	0.553158	0.66435	0.434632	0.752404	0.670883	0.556974	0.538496	0.451527	0.628575
TCGA_TCGA-R6-A6L4	0.120737	0.530674	0.505041	0.556547	0.731389	0.83533	0.22077	0.5687	0.206991	0.722137	0.616524	0.333721	0.41406	0.760992	0.450913	0.639029	0.504513	0.749847	0.387557	0.528114	0.48605	0.440877	0.607182
TCGA_TCGA-L5-A88Y	0.236929	0.60974	0.675772	0.6675	0.723561	0.816547	0.386168	0.700604	0.456105	0.770371	0.880621	0.551659	0.649439	0.802733	0.559357	0.752059	0.67647	0.817664	0.747022	0.683623	0.61557	0.535743	0.640168
TCGA_TCGA-2H-A9GR	0.457811	0.616251	0.597536	0.591828	0.663543	0.822921	0.326471	0.587935	0.440588	0.644636	0.749896	0.395808	0.462468	0.754639	0.466952	0.700623	0.245673	0.736572	0.548752	0.545132	0.568108	0.453608	0.616872
TCGA_TCGA-IG-A625	0.296876	0.607704	0.607258	0.607695	0.720489	0.702455	0.408031	0.580314	0.368935	0.732346	0.702771	0.394141	0.496421	0.733685	0.469721	0.642135	0.240089	0.743274	0.551359	0.579994	0.533743	0.34388	0.599381
TCGA_TCGA-S8-A6BV	0.224851	0.546186	0.528932	0.634407	0.722064	0.806633	0.438424	0.617302	0.297591	0.725618	0.800167	0.450189	0.562851	0.797686	0.521115	0.696268	0.350291	0.805243	0.661154	0.615278	0.557307	0.475112	0.56515
TCGA_TCGA-IG-A5B8	0.187824	0.531474	0.598201	0.636184	0.771532	0.757107	0.258279	0.657041	0.353686	0.731991	0.729302	0.382919	0.485704	0.737136	0.541023	0.648549	0.498866	0.742557	0.581948	0.550698	0.520955	0.372954	0.573175
TCGA_TCGA-R6-A6DN	0.204015	0.717882	0.653013	0.605651	0.657937	0.755481	0.237158	0.675453	0.367314	0.669949	0.768559	0.423479	0.395496	0.753985	0.552187	0.712083	0.247172	0.759659	0.691437	0.567278	0.569059	0.476491	0.604085
TCGA_TCGA-RE-A7BO	0.172285	0.658093	0.622286	0.649771	0.671625	0.827598	0.344603	0.674756	0.339407	0.733062	0.791497	0.487289	0.500556	0.767034	0.504792	0.697574	0.5071	0.792914	0.66241	0.566798	0.541971	0.474077	0.586462
TCGA_TCGA-V5-A7RC	0.20475	0.531326	0.572448	0.620658	0.730531	0.756805	0.236104	0.592226	0.28162	0.694355	0.666686	0.391299	0.484178	0.703256	0.45815	0.669214	0.251199	0.751761	0.559619	0.503991	0.527914	0.340691	0.538907
TCGA_TCGA-2H-A9GG	0.329509	0.578582	0.648704	0.576637	0.658697	0.756076	0.47181	0.561145	0.427425	0.6307	0.754916	0.322633	0.479177	0.75363	0.433542	0.711801	0.285235	0.712612	0.558885	0.563686	0.532974	0.474815	0.576282
TCGA_TCGA-LN-A7HW	0.180245	0.514274	0.46815	0.599218	0.72488	0.700437	0.265076	0.589168	0.213226	0.702121	0.658842	0.396117	0.441433	0.724256	0.492851	0.658148	0.247024	0.705941	0.56062	0.558842	0.529657	0.350371	0.604098
TCGA_TCGA-IG-A97I	0.17324	0.545777	0.581336	0.63216	0.735156	0.749098	0.267933	0.613835	0.288522	0.749881	0.737888	0.405509	0.441908	0.729012	0.505072	0.705945	0.289796	0.761484	0.583205	0.546276	0.543641	0.447275	0.567673
TCGA_TCGA-R6-A8W5	0.372606	0.696901	0.618023	0.659981	0.690177	0.786733	0.352985	0.660265	0.506463	0.715505	0.839576	0.479686	0.550354	0.785069	0.526853	0.688926	0.526979	0.794755	0.743075	0.594151	0.594795	0.479763	0.639572
TCGA_TCGA-KH-A6WC	0.275429	0.45459	0.562741	0.593404	0.717719	0.774135	0.275202	0.594075	0.306948	0.737138	0.658799	0.37644	0.469374	0.733069	0.420203	0.603843	0.461905	0.760552	0.494341	0.568715	0.503307	0.404379	0.566949
TCGA_TCGA-JY-A6FE	0.314857	0.607405	0.671934	0.626494	0.726852	0.720168	0.282759	0.704327	0.383699	0.725738	0.869084	0.549753	0.455251	0.743666	0.524278	0.699621	0.314597	0.762604	0.752984	0.611085	0.573066	0.309219	0.622439
TCGA_TCGA-VR-AA7I	0.275832	0.664411	0.819778	0.621141	0.750281	0.749723	0.374197	0.633906	0.427654	0.718815	0.830668	0.457929	0.513942	0.741758	0.562001	0.763401	0.319399	0.738728	0.656716	0.645357	0.637389	0.418684	0.640465
TCGA_TCGA-VR-AA4G	0.255065	0.670244	0.72187	0.632715	0.747291	0.737883	0.308416	0.58474	0.36605	0.70811	0.731663	0.434557	0.505171	0.708942	0.534172	0.692066	0.27722	0.752045	0.583155	0.557817	0.593864	0.446741	0.631142
TCGA_TCGA-VR-A8EZ	0.269065	0.628664	0.670464	0.568237	0.731584	0.755608	0.210483	0.62553	0.243961	0.710972	0.717217	0.437874	0.430399	0.727131	0.527902	0.685367	0.171594	0.701004	0.597809	0.543813	0.532935	0.34068	0.58986
TCGA_TCGA-JY-A93F	0.171275	0.59659	0.546735	0.629539	0.6598	0.785116	0.331824	0.592077	0.253736	0.673231	0.626272	0.305595	0.435574	0.728564	0.446951	0.58055	0.431417	0.73866	0.462575	0.505116	0.472985	0.376366	0.585576
TCGA_TCGA-L5-A8NW	0.279611	0.634364	0.633692	0.595015	0.726382	0.790003	0.440373	0.63624	0.429738	0.739591	0.802656	0.436566	0.600621	0.741962	0.511886	0.707421	0.476615	0.80576	0.633434	0.648506	0.566669	0.425754	0.668377
TCGA_TCGA-LN-A8I0	0.16303	0.556656	0.588719	0.6292	0.722458	0.783303	0.269702	0.60694	0.239902	0.707237	0.694877	0.407878	0.519491	0.719026	0.480705	0.633343	0.361417	0.739242	0.488991	0.522801	0.512131	0.37789	0.571075
TCGA_TCGA-VR-A8EQ	0.184817	0.671086	0.732285	0.692898	0.713715	0.824487	0.299661	0.650671	0.388732	0.695408	0.861037	0.423035	0.426045	0.790864	0.512795	0.701153	0.350358	0.727663	0.6455	0.569707	0.584222	0.594929	0.636535
TCGA_TCGA-L5-A4OS	0.508507	0.795661	0.737332	0.682263	0.676496	0.787885	0.457083	0.709916	0.583926	0.768636	0.921662	0.550959	0.477389	0.785305	0.581928	0.734827	0.462512	0.813498	0.851458	0.642672	0.606172	0.433664	0.605766
TCGA_TCGA-L5-A4OP	0.263188	0.614558	0.65954	0.61196	0.681048	0.792697	0.374036	0.569927	0.365213	0.673404	0.754558	0.350375	0.461268	0.781379	0.480579	0.699171	0.442519	0.752759	0.534692	0.536414	0.582995	0.424005	0.506467
TCGA_TCGA-2H-A9GQ	0.0884652	0.513705	0.436321	0.525303	0.635745	0.720712	0.345149	0.579028	0.165597	0.658176	0.535687	0.28561	0.391759	0.743772	0.46351	0.607371	0.0937777	0.681705	0.408761	0.449714	0.472865	0.334734	0.631573
TCGA_TCGA-L5-A88W	0.217338	0.563487	0.507499	0.647124	0.734654	0.727935	0.271455	0.655478	0.285308	0.724501	0.696818	0.389722	0.431663	0.759142	0.503605	0.625527	0.506942	0.736573	0.570737	0.534182	0.527787	0.433362	0.618355
TCGA_TCGA-LN-A4A1	0.206029	0.484949	0.471226	0.662048	0.739134	0.769458	0.248825	0.651215	0.327391	0.699557	0.769726	0.410762	0.449718	0.714281	0.539033	0.663303	0.367861	0.739707	0.706198	0.569913	0.535271	0.394309	0.577196
TCGA_TCGA-L5-A4OM	0.250815	0.617117	0.517414	0.605218	0.740437	0.69031	0.326355	0.508439	0.243159	0.698312	0.671308	0.357047	0.499992	0.72061	0.464455	0.640343	0.38262	0.767719	0.436295	0.494116	0.503339	0.368693	0.665808
TCGA_TCGA-XP-A8T8	0.210233	0.626003	0.610607	0.602601	0.757067	0.694985	0.235701	0.54381	0.238828	0.731206	0.677159	0.375346	0.462604	0.710981	0.458343	0.646446	0.310815	0.707679	0.461766	0.530387	0.51709	0.390767	0.628879
TCGA_TCGA-R6-A6XQ	0.0961787	0.560109	0.477799	0.492211	0.734639	0.774177	0.284765	0.53257	0.193763	0.658676	0.55234	0.255031	0.335207	0.793669	0.426738	0.59852	0.441923	0.69115	0.368602	0.420835	0.457011	0.483031	0.617892
TCGA_TCGA-LN-A5U6	0.201799	0.589247	0.584887	0.614748	0.741944	0.791074	0.262565	0.606596	0.293335	0.723891	0.747572	0.384272	0.405482	0.717777	0.534149	0.671976	0.265887	0.725874	0.616117	0.539749	0.561888	0.393589	0.641612
TCGA_TCGA-L5-A893	0.662984	0.744119	0.716625	0.631939	0.704862	0.82778	0.511474	0.638176	0.650589	0.725006	0.811912	0.404996	0.529459	0.788004	0.4869	0.689882	0.413845	0.732614	0.589238	0.61214	0.603657	0.426928	0.636553
TCGA_TCGA-L5-A8NJ	0.243803	0.591849	0.537964	0.587093	0.685026	0.803686	0.247666	0.604546	0.264585	0.626493	0.659226	0.329763	0.424469	0.75933	0.421181	0.646505	0.189632	0.7081	0.409091	0.467298	0.498157	0.384753	0.61964
TCGA_TCGA-LN-A9FO	0.279746	0.722655	0.764243	0.646239	0.683919	0.69625	0.39722	0.51403	0.370863	0.652797	0.720466	0.337069	0.467694	0.668248	0.507111	0.633407	0.141999	0.681549	0.458949	0.470504	0.475985	0.349189	0.576048
TCGA_TCGA-L5-A4OI	0.240762	0.567211	0.524366	0.596406	0.641904	0.795429	0.269168	0.569314	0.275971	0.6175	0.655303	0.371539	0.381008	0.777764	0.464428	0.683136	0.248307	0.667339	0.412362	0.518784	0.501386	0.387905	0.528351
TCGA_TCGA-LN-A5U5	0.301924	0.668051	0.633175	0.630906	0.77154	0.728165	0.340305	0.637129	0.373541	0.739469	0.743428	0.439805	0.482776	0.71558	0.510965	0.682012	0.301676	0.72887	0.58227	0.528162	0.556972	0.354333	0.6751
TCGA_TCGA-L5-A8NN	0.244509	0.685594	0.605956	0.600873	0.636036	0.775689	0.341761	0.65387	0.311632	0.700062	0.742576	0.45408	0.379149	0.765486	0.502901	0.693098	0.28266	0.721672	0.611159	0.553504	0.524289	0.380083	0.578859
TCGA_TCGA-Z6-AAPN	0.285291	0.708612	0.732145	0.711499	0.757084	0.756212	0.304645	0.710279	0.401664	0.734121	0.873241	0.455978	0.447008	0.722213	0.519138	0.699511	0.528981	0.766115	0.641043	0.628101	0.570184	0.421036	0.612716
TCGA_TCGA-VR-A8ER	0.332722	0.638423	0.57485	0.603968	0.709476	0.691569	0.364451	0.645796	0.394708	0.742767	0.762978	0.42495	0.476458	0.699682	0.471273	0.652103	0.254625	0.715133	0.639419	0.597292	0.545366	0.480169	0.599533
TCGA_TCGA-VR-A8EX	0.604434	0.617618	0.661556	0.612281	0.714621	0.78233	0.30647	0.572	0.528006	0.707763	0.715543	0.367032	0.405006	0.74723	0.446342	0.619798	0.430957	0.711523	0.447409	0.536135	0.540027	0.420551	0.564589
TCGA_TCGA-IG-A97H	0.214549	0.616885	0.563891	0.688323	0.707265	0.715865	0.272573	0.670236	0.336379	0.740855	0.833267	0.431327	0.479467	0.715943	0.536109	0.652506	0.349841	0.752985	0.747873	0.587848	0.553793	0.399613	0.616584
TCGA_TCGA-VR-A8EP	0.198996	0.614209	0.476898	0.576899	0.748079	0.744834	0.322934	0.549023	0.255787	0.706698	0.601599	0.357545	0.396226	0.698942	0.443516	0.612364	0.386697	0.727131	0.44258	0.589061	0.462029	0.422156	0.601797
TCGA_TCGA-LN-A9FP	0.361671	0.568557	0.558022	0.623329	0.707683	0.675666	0.419269	0.622756	0.419091	0.779466	0.79663	0.495845	0.780723	0.732944	0.566893	0.766155	0.250543	0.804687	0.690755	0.634115	0.63197	0.354778	0.624551
TCGA_TCGA-L7-A6VZ	0.148681	0.643543	0.592991	0.59052	0.688196	0.814505	0.333081	0.646283	0.310644	0.687462	0.720863	0.395018	0.506595	0.756863	0.484142	0.684565	0.231181	0.706173	0.525774	0.514469	0.517604	0.474587	0.610358
TCGA_TCGA-L5-A8NH	0.359316	0.738645	0.671025	0.645461	0.665521	0.806165	0.439649	0.61147	0.444024	0.659865	0.757813	0.437168	0.487529	0.759835	0.477054	0.705439	0.34893	0.711321	0.556445	0.546493	0.548966	0.440354	0.649596
TCGA_TCGA-LN-A49M	0.168357	0.531003	0.460444	0.59098	0.704179	0.759272	0.285071	0.570685	0.286003	0.680339	0.686369	0.387749	0.448148	0.737642	0.493262	0.629714	0.395871	0.715468	0.595866	0.58364	0.518959	0.433998	0.627238
TCGA_TCGA-LN-A9FR	0.236033	0.614265	0.550316	0.616781	0.744408	0.799884	0.283057	0.657804	0.414831	0.730029	0.785296	0.484039	0.454018	0.742729	0.549817	0.689346	0.2099	0.769066	0.748203	0.625956	0.58492	0.353615	0.618809
TCGA_TCGA-V5-A7RE	0.13931	0.650338	0.614075	0.539143	0.695866	0.855525	0.19891	0.565374	0.235791	0.651698	0.67523	0.383732	0.423607	0.778	0.487466	0.646876	0.2099	0.675229	0.455924	0.505694	0.493602	0.436375	0.650728
TCGA_TCGA-VR-A8EY	0.26255	0.584587	0.550268	0.591673	0.767393	0.787911	0.28525	0.64754	0.217736	0.710216	0.662652	0.407042	0.473718	0.724356	0.508927	0.620349	0.233783	0.719279	0.539924	0.512339	0.496663	0.371839	0.642549
TCGA_TCGA-LN-A4A8	0.36103	0.722938	0.622949	0.605643	0.729068	0.739289	0.354995	0.529246	0.415113	0.675835	0.78337	0.420242	0.500041	0.730149	0.551887	0.68562	0.181266	0.70479	0.587877	0.557962	0.611431	0.423162	0.653169
TCGA_TCGA-L5-A8NQ	0.384764	0.563031	0.702069	0.61655	0.750402	0.755187	0.350779	0.627317	0.40123	0.752529	0.79932	0.463713	0.581316	0.745447	0.506407	0.70844	0.478748	0.754381	0.623804	0.627814	0.583983	0.441035	0.578985
TCGA_TCGA-VR-A8Q7	0.246371	0.620453	0.606229	0.621396	0.735702	0.72783	0.260329	0.633521	0.331547	0.69772	0.749731	0.408646	0.394657	0.694048	0.501188	0.669379	0.374394	0.682851	0.588041	0.546179	0.526914	0.264324	0.627964
TCGA_TCGA-LN-A4A4	0.147888	0.489449	0.489395	0.574024	0.727305	0.695949	0.219804	0.549014	0.250576	0.741012	0.663584	0.363993	0.434996	0.693907	0.470026	0.638572	0.164859	0.714236	0.568266	0.516941	0.510209	0.390925	0.575767
TCGA_TCGA-IG-A4QS	0.20785	0.642656	0.671614	0.602482	0.670719	0.784342	0.500112	0.600484	0.317978	0.689387	0.768821	0.447204	0.460789	0.736955	0.495759	0.672624	0.306573	0.792602	0.516046	0.52757	0.497048	0.465815	0.573751
TCGA_TCGA-VR-A8EW	0.291356	0.590676	0.516864	0.593657	0.750779	0.73526	0.296709	0.571823	0.280104	0.730746	0.668507	0.397581	0.5334	0.719382	0.454604	0.618643	0.364528	0.724105	0.504194	0.541902	0.504139	0.398707	0.59349
TCGA_TCGA-2H-A9GH	0.229862	0.669239	0.586456	0.637034	0.695801	0.75414	0.360354	0.621812	0.355778	0.72982	0.757622	0.445955	0.432205	0.738661	0.500839	0.69548	0.319182	0.710218	0.603549	0.562678	0.538187	0.434696	0.597162
TCGA_TCGA-2H-A9GJ	0.212878	0.582884	0.492666	0.595921	0.686738	0.773814	0.393233	0.609226	0.261676	0.722021	0.579109	0.378469	0.427968	0.759171	0.444367	0.619275	0.232672	0.674272	0.374794	0.494693	0.502975	0.418332	0.58873
TCGA_TCGA-IG-A3YA	0.556421	0.796654	0.653002	0.690044	0.730207	0.688153	0.43026	0.643934	0.628953	0.750339	0.881325	0.499132	0.619844	0.744193	0.549203	0.767892	0.322973	0.783988	0.795421	0.639225	0.627909	0.399206	0.660273
TCGA_TCGA-2H-A9GF	0.155176	0.533453	0.539112	0.582082	0.713246	0.829782	0.273698	0.614192	0.231316	0.721462	0.723807	0.425068	0.437135	0.82658	0.508732	0.694791	0.213594	0.7805	0.609599	0.57036	0.559421	0.433809	0.575186
TCGA_TCGA-L7-A56G	0.277519	0.598202	0.616699	0.614485	0.743676	0.728424	0.321228	0.577863	0.31632	0.714921	0.694376	0.364721	0.468863	0.71269	0.481319	0.648022	0.440431	0.753038	0.538175	0.589554	0.533254	0.394711	0.635609
TCGA_TCGA-V5-A7RB	0.172786	0.616248	0.57888	0.606899	0.673948	0.825165	0.281516	0.656506	0.276988	0.725159	0.675868	0.344355	0.436354	0.751376	0.455072	0.689292	0.41188	0.787477	0.577264	0.575479	0.509692	0.434528	0.59808
TCGA_TCGA-IG-A3I8	0.173281	0.526277	0.503972	0.602923	0.731113	0.723263	0.374174	0.534592	0.231813	0.674701	0.623218	0.329351	0.48828	0.721066	0.53269	0.666015	0.239568	0.745325	0.425693	0.484875	0.474336	0.300728	0.626469
TCGA_TCGA-ZR-A9CJ	0.178558	0.698986	0.559826	0.617077	0.698453	0.77724	0.423136	0.668852	0.32264	0.741997	0.762366	0.459328	0.640311	0.748352	0.590552	0.706347	0.371113	0.811168	0.646877	0.575227	0.592374	0.474588	0.616899
TCGA_TCGA-VR-A8EO	0.317662	0.637439	0.571094	0.54584	0.730642	0.645878	0.375676	0.566472	0.286971	0.630149	0.68393	0.420764	0.574762	0.71716	0.496476	0.641706	0.180274	0.724065	0.498211	0.526576	0.514993	0.345878	0.664001
TCGA_TCGA-Z6-A8JD	0.68907	0.709909	0.620952	0.604843	0.750711	0.753729	0.362544	0.555568	0.638172	0.721956	0.745847	0.404347	0.558755	0.737638	0.53449	0.663945	0.331876	0.745158	0.621989	0.556432	0.577658	0.37687	0.610922
TCGA_TCGA-L5-A4OX	0.22799	0.748823	0.654369	0.567488	0.692757	0.795276	0.490805	0.557753	0.361785	0.660771	0.702239	0.366553	0.580781	0.768896	0.499943	0.665154	0.232326	0.735848	0.524149	0.539098	0.558118	0.411698	0.653595
TCGA_TCGA-LN-A49U	0.21518	0.523175	0.433561	0.605772	0.709081	0.719337	0.220346	0.605499	0.167523	0.70881	0.634191	0.341979	0.463928	0.72898	0.512211	0.610946	0.251302	0.728335	0.534311	0.521421	0.507772	0.353207	0.642888
TCGA_TCGA-L5-A4OG	0.377296	0.760079	0.715961	0.64033	0.720713	0.835148	0.445247	0.627384	0.477969	0.712747	0.818436	0.419153	0.478764	0.775902	0.525355	0.685941	0.447699	0.768837	0.65387	0.588337	0.592569	0.43314	0.659229
TCGA_TCGA-R6-A6XG	0.154584	0.571361	0.512682	0.517329	0.65257	0.803835	0.222467	0.554543	0.162612	0.679491	0.556938	0.290684	0.311846	0.751611	0.412913	0.613717	0.143972	0.655962	0.392867	0.461029	0.476929	0.375434	0.577824
TCGA_TCGA-L5-A8NR	0.214227	0.568879	0.507073	0.599252	0.6729	0.788242	0.222711	0.637004	0.34996	0.693254	0.76556	0.40307	0.448244	0.729951	0.486741	0.695062	0.333961	0.766317	0.634868	0.56426	0.534157	0.454819	0.581464
TCGA_TCGA-IC-A6RE	0.475595	0.678442	0.684736	0.613846	0.704095	0.767956	0.371832	0.693393	0.435622	0.66427	0.766786	0.466656	0.573362	0.773272	0.506389	0.687325	0.36789	0.785103	0.640626	0.590592	0.572078	0.441996	0.633726
TCGA_TCGA-L5-A4OU	0.483143	0.770281	0.82916	0.687725	0.757099	0.804446	0.39929	0.669961	0.578084	0.721398	0.906534	0.555729	0.707418	0.773603	0.669121	0.763351	0.340722	0.79733	0.709301	0.630786	0.65049	0.432265	0.693085
TCGA_TCGA-LN-A4MQ	0.154977	0.516888	0.400618	0.531656	0.72413	0.699484	0.31032	0.565006	0.171242	0.715245	0.530505	0.359328	0.401529	0.692025	0.429508	0.641244	0.240031	0.713948	0.415479	0.53969	0.467114	0.324791	0.619568
TCGA_TCGA-LN-A8I1	0.284793	0.66029	0.77835	0.649802	0.738134	0.760926	0.372441	0.614703	0.34445	0.718893	0.803046	0.46715	0.561607	0.726908	0.529056	0.660685	0.374908	0.726176	0.576902	0.55244	0.553358	0.455065	0.601024
TCGA_TCGA-JY-A93E	0.553882	0.699887	0.744045	0.683038	0.674287	0.78628	0.385241	0.634722	0.642497	0.727614	0.87937	0.488634	0.571565	0.778993	0.51978	0.783028	0.33109	0.78252	0.712776	0.628781	0.627749	0.461482	0.613856
TCGA_TCGA-LN-A8HZ	0.241261	0.604912	0.506362	0.622406	0.757883	0.750064	0.286876	0.576756	0.238495	0.715561	0.611941	0.392761	0.443282	0.717825	0.442522	0.609499	0.331102	0.734991	0.458163	0.515315	0.47431	0.382237	0.599593
TCGA_TCGA-2H-A9GK	0.47176	0.712221	0.721272	0.693676	0.706599	0.842241	0.509173	0.635614	0.576578	0.715258	0.869231	0.491712	0.61099	0.767478	0.574993	0.759657	0.341868	0.825623	0.732381	0.632588	0.639789	0.518011	0.671512
TCGA_TCGA-L5-A8NS	0.279808	0.673394	0.702135	0.667319	0.668829	0.758353	0.377849	0.603373	0.508596	0.705066	0.870834	0.446984	0.626921	0.753872	0.542488	0.759955	0.275395	0.759978	0.691604	0.604798	0.603582	0.466252	0.641377
TCGA_TCGA-IG-A3YB	0.284805	0.476942	0.656419	0.606628	0.688793	0.739703	0.320757	0.540276	0.41933	0.750843	0.826987	0.411577	0.482441	0.746664	0.465531	0.693589	0.168058	0.764617	0.549128	0.550755	0.559085	0.336356	0.513782
TCGA_TCGA-JY-A6FB	0.117625	0.618037	0.49173	0.582656	0.681141	0.803916	0.357764	0.598098	0.312692	0.696595	0.717691	0.351104	0.458049	0.758101	0.497119	0.70316	0.205447	0.68824	0.561116	0.537926	0.532429	0.436028	0.654212
TCGA_TCGA-2H-A9GM	0.219045	0.618451	0.550497	0.611096	0.721519	0.807432	0.352055	0.599454	0.305326	0.69542	0.698567	0.409468	0.469412	0.777737	0.484447	0.709732	0.395582	0.707864	0.56433	0.57442	0.543845	0.421773	0.618001
TCGA_TCGA-L5-A8NE	0.241573	0.608002	0.609158	0.570455	0.645631	0.775922	0.263031	0.566433	0.290421	0.637742	0.740009	0.359976	0.379496	0.773185	0.417518	0.680958	0.32817	0.707706	0.466984	0.533577	0.532855	0.446551	0.601146
TCGA_TCGA-L5-A43J	0.162272	0.608414	0.621218	0.626145	0.74154	0.775187	0.242091	0.620201	0.348919	0.712775	0.796853	0.420774	0.481111	0.75008	0.512679	0.675553	0.248285	0.725137	0.611397	0.533396	0.553096	0.435095	0.611071
TCGA_TCGA-V5-AASW	0.169279	0.635176	0.545688	0.600006	0.672557	0.784277	0.321659	0.55955	0.294377	0.649611	0.623389	0.389048	0.34204	0.75505	0.460601	0.661989	0.322715	0.717594	0.469673	0.495204	0.521042	0.396006	0.595059
TCGA_TCGA-JY-A6FH	0.150749	0.513749	0.468348	0.531405	0.672122	0.796543	0.186143	0.565734	0.218074	0.644574	0.60301	0.341844	0.314299	0.763259	0.443844	0.62733	0.328234	0.751203	0.32259	0.439169	0.485088	0.44636	0.555625
TCGA_TCGA-LN-A7HZ	0.333467	0.692387	0.828468	0.631304	0.769346	0.741414	0.29012	0.655826	0.407726	0.717763	0.856594	0.503194	0.559487	0.738248	0.520446	0.703484	0.204182	0.71008	0.683319	0.613949	0.579863	0.348356	0.63245
TCGA_TCGA-LN-A7HY	0.323674	0.54253	0.67954	0.587041	0.731193	0.700679	0.259698	0.619353	0.337992	0.718742	0.762773	0.446723	0.456247	0.742998	0.530542	0.716558	0.26004	0.727786	0.647724	0.561728	0.569894	0.391219	0.564229
TCGA_TCGA-LN-A4A3	0.360402	0.605622	0.537848	0.650835	0.755168	0.713145	0.236626	0.615316	0.390493	0.725809	0.702341	0.37301	0.4381	0.728026	0.514634	0.64281	0.434401	0.738267	0.545217	0.530594	0.542608	0.416163	0.58722
TCGA_TCGA-L5-A88Z	0.254134	0.507313	0.536681	0.594581	0.700351	0.716827	0.361608	0.625086	0.26053	0.686855	0.69264	0.410552	0.591114	0.705556	0.46037	0.615461	0.351294	0.728275	0.554509	0.575262	0.514444	0.371977	0.54896
TCGA_TCGA-JY-A93C	0.320535	0.621574	0.60686	0.616052	0.65	0.785046	0.331411	0.603684	0.398985	0.690432	0.750202	0.456721	0.447747	0.758879	0.46199	0.677699	0.336509	0.718296	0.570997	0.555344	0.539418	0.43436	0.545933
GSE53622_GSM1296956	0.581622	0.817029	0.868799	0.678093	0.712495	0.713972	0.519095	0.648332	0.642347	0.734283	0.893908	0.519675	0.670989	0.781342	0.57415	0.786478	0.306938	0.75078	0.710111	0.649342	0.670966	0.451633	0.705414
GSE53622_GSM1296958	0.381896	0.643536	0.622088	0.643912	0.712424	0.750931	0.258679	0.562935	0.358706	0.71026	0.662435	0.331835	0.419184	0.725969	0.467906	0.618196	0.272947	0.672062	0.510528	0.533767	0.488063	0.370765	0.612683
GSE53622_GSM1296960	0.274692	0.72397	0.69572	0.675312	0.689799	0.794385	0.273868	0.609888	0.392063	0.691661	0.744357	0.419157	0.439603	0.753761	0.559861	0.728342	0.298335	0.687174	0.598895	0.536129	0.542378	0.434666	0.608885
GSE53622_GSM1296962	0.153705	0.582198	0.452137	0.653572	0.690086	0.639375	0.333132	0.610222	0.257389	0.650583	0.651337	0.424817	0.481069	0.694395	0.538171	0.710053	0.212006	0.766907	0.569291	0.547439	0.554971	0.293729	0.647949
GSE53622_GSM1296964	0.451241	0.646702	0.596597	0.640256	0.722951	0.723276	0.355249	0.5885	0.454412	0.708255	0.655623	0.370215	0.454157	0.728862	0.474239	0.658716	0.37186	0.701082	0.489795	0.513243	0.538776	0.434232	0.619445
GSE53622_GSM1296966	0.50042	0.740905	0.83522	0.675393	0.684197	0.776694	0.335781	0.638573	0.564199	0.678318	0.878393	0.468434	0.426869	0.781592	0.538394	0.727703	0.305489	0.740184	0.6854	0.595985	0.616848	0.402876	0.632163
GSE53622_GSM1296968	0.355881	0.639645	0.680872	0.622217	0.711569	0.749814	0.256945	0.57881	0.34714	0.69525	0.758906	0.399866	0.50264	0.731414	0.504315	0.668576	0.190594	0.722217	0.559238	0.535702	0.528629	0.366599	0.591933
GSE53622_GSM1296970	0.286327	0.599055	0.654067	0.609391	0.696345	0.752291	0.337441	0.612399	0.387071	0.687763	0.722006	0.380555	0.397731	0.731467	0.521349	0.686121	0.268782	0.716353	0.593929	0.517963	0.560419	0.404486	0.609046
GSE53622_GSM1296972	0.420653	0.691216	0.738639	0.657338	0.716435	0.798681	0.380532	0.634715	0.450361	0.741717	0.809964	0.452191	0.508749	0.745537	0.487844	0.716311	0.359494	0.724243	0.62426	0.618824	0.589716	0.464989	0.664406
GSE53622_GSM1296974	0.526088	0.719951	0.784219	0.668279	0.753041	0.78087	0.414032	0.687754	0.606638	0.737806	0.901071	0.499819	0.509779	0.770614	0.559957	0.747935	0.453305	0.787488	0.742166	0.667397	0.639763	0.430862	0.655874
GSE53622_GSM1296976	0.138925	0.60813	0.551762	0.722708	0.735655	0.787167	0.347831	0.628632	0.270947	0.692104	0.675766	0.392096	0.410401	0.747502	0.511474	0.680953	0.457352	0.746334	0.567985	0.517684	0.531619	0.439104	0.667038
GSE53622_GSM1296978	0.193348	0.616233	0.698566	0.646982	0.770823	0.775585	0.358996	0.615165	0.306668	0.65724	0.702752	0.343352	0.393319	0.752552	0.504986	0.65658	0.391887	0.719813	0.603489	0.599297	0.530473	0.483341	0.624207
GSE53622_GSM1296980	0.357788	0.709091	0.639057	0.637458	0.679262	0.721861	0.352087	0.5874	0.378298	0.720587	0.680409	0.314678	0.402713	0.760343	0.442815	0.631808	0.317423	0.697858	0.489009	0.572321	0.523235	0.396769	0.623317
GSE53622_GSM1296982	0.384079	0.588669	0.618676	0.669906	0.6832	0.784909	0.419217	0.582308	0.45724	0.713207	0.811529	0.445305	0.59472	0.76124	0.514011	0.734218	0.298555	0.79264	0.60812	0.594437	0.61989	0.51125	0.598917
GSE53622_GSM1296984	0.402899	0.70113	0.629538	0.699688	0.723348	0.729726	0.385885	0.669493	0.513865	0.721077	0.837429	0.46499	0.519018	0.738373	0.541448	0.746061	0.457012	0.769264	0.78114	0.61609	0.62046	0.47485	0.635328
GSE53622_GSM1296986	0.396457	0.594075	0.646114	0.646176	0.677906	0.76344	0.224684	0.639818	0.437399	0.700723	0.780172	0.406138	0.399579	0.742826	0.490861	0.683212	0.348983	0.734914	0.62698	0.584389	0.550348	0.368438	0.538513
GSE53622_GSM1296988	0.110153	0.587616	0.509061	0.637178	0.728832	0.780407	0.249413	0.645924	0.282175	0.713438	0.728279	0.381417	0.421776	0.76713	0.485748	0.676896	0.471496	0.711185	0.610964	0.532814	0.524895	0.447641	0.63135
GSE53622_GSM1296990	0.190557	0.537608	0.493068	0.644326	0.713643	0.789259	0.30675	0.655067	0.29039	0.728846	0.776119	0.424429	0.460991	0.772685	0.54076	0.704767	0.387296	0.760274	0.661705	0.617622	0.554577	0.437297	0.573867
GSE53622_GSM1296992	0.404264	0.625317	0.68837	0.66119	0.741159	0.752324	0.289285	0.635486	0.492929	0.762572	0.814985	0.440792	0.522091	0.744654	0.521827	0.716117	0.317746	0.742876	0.635253	0.619668	0.55349	0.378234	0.594511
GSE53622_GSM1296994	0.225044	0.60687	0.568195	0.617801	0.677086	0.786462	0.296542	0.658283	0.292159	0.689552	0.683314	0.355785	0.428127	0.717361	0.501584	0.65993	0.42021	0.721973	0.537008	0.587686	0.498811	0.434176	0.608477
GSE53622_GSM1296996	0.341688	0.647249	0.563556	0.613932	0.670353	0.720299	0.318394	0.527676	0.385521	0.629974	0.645406	0.360979	0.47644	0.732853	0.47091	0.705058	0.125869	0.669502	0.484927	0.502479	0.529516	0.47619	0.616895
GSE53622_GSM1296998	0.273536	0.612308	0.538228	0.622467	0.721709	0.777782	0.391561	0.602723	0.337378	0.706026	0.717274	0.419514	0.532387	0.718207	0.494456	0.627351	0.423546	0.750092	0.538124	0.543078	0.511941	0.40558	0.583307
GSE53622_GSM1297000	0.257224	0.645039	0.660569	0.653997	0.692944	0.707189	0.268775	0.546717	0.342331	0.635303	0.758781	0.399009	0.452305	0.716363	0.511711	0.664416	0.228224	0.740866	0.548812	0.518619	0.529584	0.379028	0.606423
GSE53622_GSM1297002	0.217818	0.623495	0.551836	0.646824	0.723648	0.76108	0.312052	0.597174	0.295675	0.688169	0.71071	0.360505	0.438885	0.727286	0.49511	0.672992	0.232378	0.734338	0.535894	0.5408	0.507399	0.411252	0.557839
GSE53622_GSM1297004	0.403141	0.688871	0.650135	0.681417	0.692182	0.750633	0.330658	0.605351	0.44643	0.670911	0.759706	0.405668	0.532078	0.747486	0.484845	0.658854	0.465179	0.769579	0.588001	0.549527	0.544166	0.402317	0.564082
GSE53622_GSM1297006	0.148325	0.417602	0.58582	0.603181	0.694607	0.812849	0.17032	0.550127	0.254513	0.689363	0.723689	0.387301	0.384426	0.71556	0.504512	0.642508	0.307102	0.783282	0.556475	0.493542	0.48797	0.351304	0.519357
GSE53622_GSM1297008	0.266872	0.510021	0.596197	0.628092	0.702521	0.700686	0.306508	0.607996	0.329125	0.709029	0.684613	0.359373	0.455706	0.732624	0.479106	0.668432	0.398832	0.730797	0.494013	0.528987	0.547431	0.405725	0.627736
GSE53622_GSM1297010	0.165991	0.583324	0.518596	0.614268	0.715452	0.674833	0.325686	0.572579	0.224421	0.70253	0.693936	0.345545	0.414078	0.718557	0.433811	0.643121	0.30202	0.724518	0.48083	0.501025	0.500038	0.35244	0.597726
GSE53622_GSM1297012	0.315477	0.652776	0.653857	0.687392	0.704148	0.818692	0.290022	0.616143	0.399187	0.73124	0.770355	0.431295	0.545103	0.745386	0.545886	0.678122	0.351584	0.745408	0.617794	0.526655	0.564088	0.427234	0.541784
GSE53622_GSM1297014	0.296767	0.677146	0.692925	0.68033	0.717906	0.771971	0.3777	0.56608	0.396004	0.717143	0.789229	0.416097	0.540265	0.756563	0.520338	0.69141	0.355289	0.775388	0.607624	0.570867	0.578931	0.423388	0.57126
GSE53622_GSM1297016	0.276251	0.597282	0.557688	0.660018	0.688461	0.723157	0.475723	0.653254	0.417285	0.766408	0.831772	0.530976	0.652891	0.754172	0.556764	0.715618	0.322137	0.789044	0.744469	0.635626	0.614792	0.384762	0.645016
GSE53622_GSM1297018	0.131498	0.518835	0.466483	0.562374	0.689577	0.731626	0.125972	0.462551	0.131978	0.691443	0.558169	0.331816	0.4057	0.702511	0.428375	0.5839	0.0782751	0.702484	0.359996	0.422783	0.403753	0.320626	0.553573
GSE53622_GSM1297020	0.318283	0.698673	0.786365	0.708964	0.695813	0.752399	0.420408	0.607535	0.474976	0.741055	0.882018	0.480562	0.630652	0.76169	0.558324	0.719408	0.186728	0.762359	0.710508	0.621238	0.617269	0.359119	0.601673
GSE53622_GSM1297022	0.240588	0.602221	0.601732	0.666615	0.678019	0.690998	0.22555	0.497354	0.328108	0.547247	0.650969	0.327446	0.419636	0.715464	0.433989	0.618512	0.180139	0.636431	0.420591	0.47332	0.497171	0.306263	0.616685
GSE53622_GSM1297024	0.180914	0.584413	0.546095	0.652795	0.723402	0.726318	0.382831	0.577456	0.305577	0.666246	0.728224	0.372015	0.470437	0.700463	0.4978	0.666596	0.249762	0.717799	0.539789	0.484613	0.488321	0.331304	0.654681
GSE53622_GSM1297026	0.258435	0.562013	0.581826	0.672254	0.724383	0.770054	0.357531	0.652047	0.387633	0.77826	0.816167	0.429178	0.561488	0.737681	0.491452	0.711587	0.442587	0.794693	0.684191	0.625174	0.570576	0.422382	0.54916
GSE53622_GSM1297028	0.131134	0.615897	0.431506	0.676294	0.660987	0.786057	0.288157	0.65911	0.279658	0.719803	0.779329	0.507356	0.563811	0.741152	0.526854	0.684193	0.580261	0.82433	0.705268	0.576515	0.567675	0.46734	0.59175
GSE53622_GSM1297030	0.258464	0.634139	0.638441	0.602759	0.715649	0.78858	0.314089	0.617775	0.296404	0.729981	0.723418	0.364631	0.399681	0.718534	0.499343	0.638109	0.43162	0.721304	0.573471	0.540229	0.537639	0.467178	0.621635
GSE53622_GSM1297032	0.159818	0.528097	0.61978	0.589631	0.657808	0.746185	0.311077	0.522907	0.34251	0.663303	0.664465	0.329877	0.462388	0.722167	0.4461	0.606979	0.0934021	0.710716	0.435047	0.536697	0.465204	0.339399	0.586388
GSE53622_GSM1297034	0.230103	0.494098	0.501551	0.626827	0.687953	0.675911	0.253635	0.50475	0.261337	0.593554	0.586545	0.346446	0.395833	0.686623	0.430018	0.630173	0	0.740184	0.460469	0.47922	0.47892	0.317772	0.576281
GSE53622_GSM1297036	0.15323	0.518535	0.406102	0.600583	0.696268	0.794916	0.212217	0.581107	0.17657	0.692373	0.668239	0.307928	0.4977	0.744352	0.446559	0.650981	0.340909	0.725816	0.446212	0.497469	0.479341	0.357867	0.49144
GSE53622_GSM1297038	0.308973	0.722689	0.705686	0.634622	0.691847	0.792165	0.284855	0.62804	0.422532	0.696543	0.760828	0.385475	0.477727	0.754756	0.450625	0.677242	0.404933	0.738309	0.536185	0.556206	0.536417	0.459333	0.595319
GSE53622_GSM1297040	0.296386	0.615698	0.557284	0.670845	0.675869	0.727646	0.347527	0.610754	0.311851	0.683	0.729598	0.393556	0.496434	0.724864	0.48156	0.625407	0.226965	0.736917	0.557907	0.52095	0.543522	0.311989	0.619869
GSE53622_GSM1297042	0.220795	0.548871	0.469715	0.585156	0.659149	0.780171	0.281981	0.50039	0.270326	0.686625	0.60026	0.31299	0.521107	0.719084	0.42618	0.612726	0.0526298	0.738992	0.35191	0.458477	0.472544	0.422697	0.532273
GSE53622_GSM1297044	0.388614	0.607574	0.604733	0.671908	0.72148	0.786926	0.261135	0.605141	0.512409	0.695832	0.777011	0.425047	0.431336	0.744564	0.485116	0.700895	0.246179	0.718988	0.624604	0.576864	0.52622	0.377918	0.54788
GSE53622_GSM1297046	0.295593	0.684304	0.54026	0.664143	0.695544	0.743796	0.437959	0.631016	0.380531	0.725747	0.700848	0.376192	0.501998	0.732904	0.473524	0.659721	0.552622	0.748107	0.589014	0.578983	0.531604	0.442238	0.640697
GSE53622_GSM1297048	0.745598	0.74529	0.774719	0.639036	0.712191	0.750279	0.415972	0.603439	0.73847	0.698406	0.846265	0.494644	0.638642	0.7795	0.541476	0.707103	0.375121	0.743445	0.656864	0.605463	0.61494	0.396561	0.611441
GSE53622_GSM1297050	0.230772	0.590754	0.613878	0.624103	0.685247	0.772613	0.293394	0.567738	0.382675	0.699603	0.791084	0.409099	0.466418	0.725509	0.477962	0.710705	0.14781	0.76433	0.565297	0.530511	0.533675	0.441022	0.645428
GSE53622_GSM1297052	0.292229	0.596502	0.526729	0.650301	0.709055	0.796936	0.24544	0.667474	0.371142	0.717353	0.810588	0.441086	0.417922	0.722934	0.521611	0.713924	0.334462	0.730181	0.716574	0.588488	0.567189	0.363521	0.604671
GSE53622_GSM1297054	0.0706226	0.567459	0.569688	0.649143	0.70522	0.822391	0.228019	0.587573	0.248426	0.696169	0.692454	0.412825	0.415395	0.715411	0.449818	0.636427	0.405987	0.716435	0.479953	0.543656	0.512127	0.384579	0.612891
GSE53622_GSM1297056	0.384585	0.603873	0.654823	0.660295	0.712477	0.776266	0.440088	0.648026	0.404877	0.744448	0.821245	0.461992	0.621286	0.739657	0.572087	0.731534	0.315522	0.782913	0.68872	0.608346	0.607682	0.362121	0.609118
GSE53622_GSM1297058	0.141168	0.556396	0.420179	0.610441	0.729602	0.783543	0.326261	0.584779	0.203388	0.677401	0.634865	0.333302	0.473061	0.707601	0.451777	0.594178	0.457143	0.732193	0.483137	0.51881	0.482194	0.379658	0.579302
GSE53622_GSM1297060	0.133953	0.488223	0.422542	0.623685	0.695722	0.800598	0.167027	0.563757	0.15697	0.713723	0.678189	0.328437	0.324794	0.732132	0.469788	0.555133	0.253105	0.732652	0.524049	0.47648	0.4677	0.378111	0.494815
GSE53622_GSM1297062	0.183559	0.553686	0.494934	0.621565	0.680405	0.716694	0.269326	0.560366	0.251683	0.713556	0.678584	0.386138	0.430812	0.70749	0.451778	0.58319	0.255658	0.702656	0.511344	0.509086	0.50474	0.352997	0.566991
GSE53622_GSM1297064	0.357248	0.760093	0.802083	0.650639	0.726536	0.760846	0.359762	0.590025	0.490956	0.703594	0.88076	0.453558	0.499216	0.774496	0.522377	0.739622	0.3542	0.75893	0.633087	0.597149	0.608644	0.385211	0.671356
GSE53622_GSM1297066	0.222389	0.662392	0.594682	0.636555	0.666306	0.741466	0.263442	0.598485	0.26502	0.70913	0.738549	0.376419	0.454528	0.741257	0.44931	0.643547	0.369983	0.753149	0.59774	0.498184	0.504044	0.430155	0.538671
GSE53622_GSM1297068	0.275709	0.577571	0.622653	0.650454	0.690858	0.762606	0.330898	0.578637	0.321089	0.705841	0.773119	0.388512	0.537399	0.726217	0.456964	0.671829	0.232321	0.747478	0.553544	0.564315	0.541681	0.385964	0.565029
GSE53622_GSM1297070	0.192682	0.644789	0.523881	0.65478	0.687654	0.742184	0.337922	0.632404	0.256888	0.697335	0.745579	0.417318	0.528731	0.704095	0.532807	0.648653	0.328789	0.748083	0.62433	0.565092	0.572838	0.379468	0.654349
GSE53622_GSM1297072	0.0821264	0.521307	0.404013	0.627559	0.702764	0.739361	0.268255	0.578524	0.136586	0.697342	0.637867	0.350027	0.45523	0.752903	0.478475	0.56648	0.553605	0.754116	0.378369	0.507577	0.455067	0.425665	0.538965
GSE53622_GSM1297074	0.281141	0.494811	0.544384	0.634559	0.682422	0.654759	0.363728	0.557602	0.319805	0.58953	0.621505	0.345319	0.430867	0.69882	0.460401	0.633631	0.0266395	0.761757	0.413731	0.505276	0.515639	0.326664	0.642556
GSE53624_GSM1297076	0.254842	0.605167	0.510574	0.595145	0.709147	0.773175	0.294526	0.587402	0.263394	0.734901	0.687087	0.390588	0.491123	0.721676	0.490796	0.661406	0.423884	0.748513	0.536338	0.527972	0.528908	0.444691	0.608807
GSE53624_GSM1297078	0.221828	0.675276	0.56354	0.679222	0.669064	0.755655	0.348333	0.642707	0.353807	0.72041	0.7494	0.43457	0.51183	0.746877	0.532735	0.680202	0.312064	0.745008	0.665673	0.556449	0.577628	0.385648	0.608375
GSE53624_GSM1297080	0.251342	0.602844	0.548802	0.67212	0.677425	0.808584	0.292	0.601434	0.347672	0.731394	0.768616	0.431511	0.484053	0.724084	0.520562	0.693267	0.329674	0.76311	0.674728	0.547648	0.559018	0.360095	0.584035
GSE53624_GSM1297082	0.536233	0.730221	0.75806	0.708559	0.718379	0.750711	0.492558	0.685196	0.607854	0.768303	0.867854	0.539801	0.627632	0.758855	0.558132	0.73418	0.546869	0.788318	0.706265	0.665297	0.643509	0.482206	0.658064
GSE53624_GSM1297084	0.262224	0.632355	0.601992	0.683395	0.733702	0.827434	0.432524	0.653578	0.394614	0.732659	0.789906	0.439171	0.481121	0.753409	0.498391	0.673421	0.510196	0.777572	0.685729	0.59455	0.582651	0.47593	0.589739
GSE53624_GSM1297086	0.434112	0.689728	0.666788	0.678548	0.704068	0.789761	0.356018	0.655838	0.465356	0.712305	0.741767	0.445931	0.498493	0.740408	0.502815	0.72194	0.356177	0.75393	0.6204	0.599322	0.562697	0.42432	0.65457
GSE53624_GSM1297088	0.45168	0.659217	0.674471	0.624443	0.725293	0.832962	0.382739	0.58089	0.462921	0.727193	0.749244	0.41204	0.471433	0.746593	0.491424	0.681927	0.426008	0.723268	0.526028	0.539974	0.564738	0.394611	0.64099
GSE53624_GSM1297090	0.390671	0.709438	0.651981	0.678924	0.704627	0.825557	0.448075	0.646411	0.414683	0.717362	0.727318	0.459763	0.567791	0.7308	0.53119	0.706494	0.307532	0.73714	0.666808	0.579479	0.573458	0.460685	0.681238
GSE53624_GSM1297092	0.346837	0.60595	0.591843	0.669976	0.661654	0.701411	0.351724	0.579956	0.415265	0.646126	0.670329	0.410902	0.491883	0.677022	0.485759	0.697598	0.0973523	0.758566	0.603244	0.543496	0.558937	0.403298	0.586472
GSE53624_GSM1297094	0.324762	0.679494	0.63125	0.74329	0.694545	0.796219	0.417778	0.680097	0.482102	0.768592	0.816686	0.53435	0.618171	0.733035	0.555871	0.752972	0.488619	0.763521	0.705911	0.639732	0.61867	0.443769	0.612719
GSE53624_GSM1297096	0.22184	0.654536	0.485702	0.64711	0.7354	0.782956	0.318325	0.64343	0.332185	0.707262	0.705905	0.414525	0.49691	0.727568	0.528299	0.66237	0.446286	0.75046	0.623135	0.582829	0.562579	0.415961	0.62438
GSE53624_GSM1297098	0.411454	0.737889	0.700869	0.674162	0.717535	0.802393	0.363332	0.668036	0.530729	0.754433	0.796274	0.486039	0.537424	0.700044	0.548173	0.703242	0.345252	0.726717	0.676126	0.599145	0.602254	0.380624	0.65133
GSE53624_GSM1297100	0.429012	0.742394	0.648603	0.649999	0.663635	0.737841	0.352289	0.656601	0.530674	0.724313	0.722107	0.412427	0.513999	0.741551	0.50968	0.709877	0.28184	0.726039	0.638229	0.547109	0.572784	0.370332	0.601496
GSE53624_GSM1297102	0.368411	0.71209	0.651817	0.688185	0.693076	0.802251	0.356284	0.681442	0.468903	0.772523	0.789369	0.48631	0.609395	0.741027	0.568671	0.709981	0.494991	0.768865	0.69046	0.591511	0.58373	0.410468	0.625921
GSE53624_GSM1297104	0.320199	0.659808	0.560513	0.672634	0.692432	0.774967	0.37437	0.681985	0.375278	0.709172	0.707303	0.432972	0.534243	0.729345	0.533813	0.69215	0.382174	0.765199	0.66548	0.560257	0.577621	0.433132	0.678159
GSE53624_GSM1297106	0.386919	0.740767	0.751474	0.652295	0.714828	0.747531	0.474779	0.65979	0.431858	0.710903	0.724785	0.45128	0.609546	0.720501	0.502894	0.72447	0.240539	0.708011	0.580603	0.549641	0.563333	0.390218	0.735979
GSE53624_GSM1297108	0.416491	0.696178	0.67868	0.648523	0.733295	0.786361	0.33599	0.606322	0.39488	0.724131	0.736938	0.409373	0.525253	0.726924	0.493284	0.634958	0.428772	0.706977	0.530392	0.566508	0.563564	0.407652	0.629004
GSE53624_GSM1297110	0.399367	0.689611	0.619498	0.69724	0.709192	0.718017	0.408594	0.62994	0.431504	0.734308	0.753686	0.452598	0.566068	0.715555	0.499407	0.674968	0.441751	0.774055	0.633025	0.595784	0.569397	0.453002	0.608303
GSE53624_GSM1297112	0.195956	0.667792	0.607496	0.657845	0.675549	0.753275	0.350763	0.620288	0.323299	0.725765	0.706542	0.39487	0.452703	0.720022	0.493814	0.670092	0.426415	0.730099	0.605129	0.52401	0.543272	0.446921	0.55066
GSE53624_GSM1297114	0.461587	0.778768	0.722303	0.669004	0.655186	0.711693	0.349104	0.618363	0.573147	0.677643	0.71731	0.47355	0.471368	0.723788	0.524026	0.707915	0.117313	0.708833	0.649725	0.550988	0.622515	0.453757	0.680721
GSE53624_GSM1297116	0.586221	0.699845	0.690524	0.683207	0.73582	0.76949	0.521048	0.632874	0.512039	0.718445	0.792499	0.423113	0.565922	0.737683	0.492134	0.688208	0.389487	0.741694	0.602384	0.620477	0.595624	0.410533	0.658957
GSE53624_GSM1297118	0.353802	0.651949	0.698229	0.671037	0.722348	0.787305	0.386363	0.659073	0.435922	0.705762	0.865595	0.520063	0.553483	0.754471	0.533872	0.716579	0.228988	0.765775	0.718526	0.639359	0.601351	0.359799	0.647294
GSE53624_GSM1297120	0.182016	0.468688	0.440966	0.58408	0.728746	0.800725	0.192686	0.569896	0.176214	0.693411	0.646911	0.338985	0.363619	0.747895	0.458145	0.639014	0.32825	0.704613	0.47815	0.511086	0.472578	0.450619	0.577446
GSE53624_GSM1297122	0.337884	0.645257	0.545238	0.635069	0.678079	0.748958	0.33011	0.613806	0.37384	0.687565	0.748794	0.433619	0.522153	0.741136	0.507852	0.683247	0.383751	0.708111	0.588661	0.558226	0.587537	0.434985	0.641783
GSE53624_GSM1297124	0.380093	0.640428	0.620592	0.650061	0.700677	0.738106	0.365494	0.64433	0.453262	0.707461	0.773961	0.441036	0.533394	0.729515	0.544009	0.708462	0.503913	0.789108	0.646126	0.597905	0.593489	0.443832	0.610462
GSE53624_GSM1297126	0.2196	0.609241	0.47665	0.583359	0.661304	0.714342	0.283217	0.568607	0.247563	0.682297	0.587855	0.321903	0.42026	0.704103	0.455367	0.600489	0.121785	0.710896	0.426439	0.50186	0.46899	0.35923	0.615292
GSE53624_GSM1297128	0.395224	0.739959	0.738166	0.694111	0.705976	0.736269	0.30889	0.635364	0.50535	0.714471	0.78959	0.448873	0.471383	0.715929	0.540385	0.722584	0.404233	0.757483	0.671238	0.60965	0.563657	0.411472	0.645732
GSE53624_GSM1297130	0.256803	0.620669	0.490647	0.656228	0.693606	0.741366	0.34144	0.6051	0.311299	0.725161	0.682195	0.379129	0.428274	0.748378	0.496241	0.66163	0.534974	0.732726	0.56448	0.535564	0.507986	0.43124	0.603527
GSE53624_GSM1297132	0.118356	0.560455	0.619558	0.615293	0.675988	0.625594	0.262055	0.573472	0.338989	0.67595	0.764145	0.347385	0.414289	0.742849	0.488486	0.671428	0.195009	0.740651	0.599681	0.561135	0.524053	0.414467	0.52195
GSE53624_GSM1297134	0.161267	0.570562	0.567888	0.584092	0.696761	0.743405	0.206678	0.556443	0.232333	0.693006	0.663766	0.333892	0.455265	0.7214	0.506366	0.641134	0.165278	0.706063	0.550162	0.463228	0.502855	0.329172	0.583973
GSE53624_GSM1297136	0.102367	0.521864	0.434837	0.561174	0.667156	0.754576	0.159737	0.538671	0.219823	0.651052	0.680374	0.292645	0.349356	0.715233	0.466614	0.608239	0.271117	0.707291	0.464595	0.490072	0.473626	0.421674	0.515189
GSE53624_GSM1297138	0.108862	0.508407	0.432466	0.565772	0.642986	0.660141	0.289123	0.475012	0.201733	0.583909	0.628148	0.330779	0.426098	0.706861	0.430267	0.598479	0.144904	0.714297	0.41071	0.468169	0.436427	0.358206	0.570151
GSE53624_GSM1297140	0.211028	0.628314	0.510228	0.59088	0.677843	0.713139	0.288307	0.541004	0.197356	0.701103	0.600632	0.310554	0.468574	0.733121	0.447035	0.562303	0.0687075	0.622618	0.385672	0.444586	0.439077	0.319741	0.547392
GSE53624_GSM1297142	0.393794	0.633203	0.718968	0.686544	0.686111	0.683742	0.39549	0.663357	0.423047	0.651114	0.824001	0.412819	0.550386	0.751641	0.526056	0.735327	0.208458	0.752332	0.6914	0.638759	0.592907	0.434079	0.633229
GSE53624_GSM1297144	0.241362	0.629947	0.686304	0.695665	0.722789	0.778081	0.324602	0.613735	0.29787	0.699336	0.733515	0.435192	0.40217	0.729934	0.473753	0.660856	0.340579	0.735198	0.538439	0.577218	0.536877	0.421333	0.626725
GSE53624_GSM1297146	0.196341	0.705069	0.685569	0.617313	0.731712	0.829551	0.316705	0.594739	0.348694	0.736965	0.73335	0.345402	0.382533	0.733904	0.43536	0.634675	0.375729	0.689577	0.484427	0.501589	0.505382	0.403948	0.642698
GSE53624_GSM1297148	0.265843	0.607509	0.709575	0.683662	0.733527	0.7644	0.210767	0.583662	0.384625	0.660681	0.702833	0.393998	0.349006	0.754948	0.540475	0.703455	0.129864	0.695981	0.587864	0.551773	0.540156	0.423619	0.607713
GSE53624_GSM1297150	0.518486	0.732117	0.766625	0.714078	0.720379	0.759337	0.459754	0.652355	0.582969	0.74824	0.88393	0.510303	0.65735	0.771022	0.564323	0.758125	0.45327	0.796366	0.708443	0.654672	0.630348	0.446236	0.674198
GSE53624_GSM1297152	0.186184	0.389173	0.4766	0.620296	0.677232	0.661504	0.23901	0.467219	0.26504	0.678611	0.685677	0.301351	0.489452	0.728492	0.422766	0.665056	0.164902	0.734435	0.430544	0.508582	0.478372	0.368452	0.450444
GSE53624_GSM1297154	0.197377	0.641976	0.505877	0.608571	0.675347	0.684308	0.328836	0.474612	0.320393	0.680104	0.636066	0.344926	0.470639	0.705918	0.450239	0.612805	0.303521	0.718462	0.420558	0.485272	0.469965	0.336507	0.59607
GSE53624_GSM1297156	0.15428	0.474393	0.407321	0.603655	0.70025	0.723886	0.326235	0.533752	0.223186	0.719173	0.555906	0.327503	0.41681	0.710522	0.432271	0.585122	0.104162	0.723687	0.430365	0.473733	0.472762	0.383837	0.54728
GSE53624_GSM1297158	0.204651	0.534754	0.427808	0.573363	0.676423	0.64828	0.260596	0.479427	0.290272	0.646365	0.671167	0.38926	0.462195	0.717817	0.470426	0.633033	0.136892	0.781352	0.457556	0.528777	0.453968	0.368734	0.543793
GSE53624_GSM1297160	0.137648	0.611246	0.572526	0.63287	0.724869	0.763496	0.267552	0.600935	0.26076	0.663261	0.696833	0.354441	0.4977	0.719351	0.509217	0.711445	0.233965	0.743662	0.625647	0.523606	0.530352	0.398454	0.587859
GSE53624_GSM1297162	0.0882785	0.605666	0.438064	0.615554	0.759149	0.747877	0.289859	0.596953	0.238126	0.68479	0.680842	0.329711	0.403812	0.684674	0.479774	0.653852	0.399723	0.760945	0.516464	0.51107	0.472989	0.420071	0.616983
GSE53624_GSM1297164	0.351941	0.699981	0.64282	0.672406	0.727941	0.74668	0.43955	0.633775	0.477592	0.713145	0.825029	0.464401	0.589936	0.756384	0.546989	0.733514	0.452956	0.801206	0.696414	0.615463	0.584336	0.412951	0.624263
GSE53624_GSM1297166	0.313966	0.626493	0.628071	0.699477	0.705453	0.737062	0.393606	0.635611	0.38861	0.729705	0.781253	0.421767	0.567307	0.744704	0.543738	0.688911	0.520524	0.780792	0.623068	0.561444	0.572134	0.482606	0.607622
GSE53624_GSM1297168	0.214479	0.67701	0.580764	0.663366	0.742961	0.814379	0.400456	0.662303	0.328485	0.700819	0.768832	0.433821	0.526618	0.735694	0.549201	0.718124	0.413824	0.743741	0.671058	0.557802	0.586885	0.442197	0.656259
GSE53624_GSM1297170	0.20231	0.589615	0.561425	0.65882	0.735604	0.771791	0.333591	0.635098	0.321528	0.719531	0.760391	0.418346	0.553375	0.721359	0.516399	0.740049	0.360082	0.753007	0.588529	0.563634	0.559836	0.420819	0.610144
GSE53624_GSM1297172	0.252682	0.675213	0.677482	0.658278	0.745232	0.781523	0.289236	0.640191	0.347459	0.708796	0.789208	0.414118	0.46898	0.733534	0.553822	0.698648	0.389199	0.739774	0.664827	0.572438	0.559271	0.42692	0.624573
GSE53624_GSM1297174	0.26826	0.649835	0.58865	0.606542	0.665524	0.735973	0.248199	0.615306	0.244532	0.605151	0.704627	0.390572	0.524528	0.709655	0.427597	0.750245	0.267274	0.688092	0.579558	0.509826	0.527544	0.471419	0.683057
GSE53624_GSM1297176	0.363907	0.689187	0.77166	0.695842	0.748314	0.800661	0.426994	0.698053	0.467766	0.746572	0.88755	0.541157	0.684022	0.745948	0.569505	0.754515	0.357322	0.772278	0.765698	0.666225	0.647982	0.434581	0.64943
GSE53624_GSM1297178	0.397121	0.661157	0.81024	0.680519	0.701528	0.808812	0.374224	0.678666	0.487412	0.72239	0.888952	0.48978	0.589983	0.77587	0.570525	0.750241	0.292182	0.760634	0.786606	0.666396	0.641755	0.4168	0.639429
GSE53624_GSM1297180	0.266615	0.696681	0.653285	0.67225	0.679007	0.721685	0.409178	0.638502	0.408647	0.747386	0.729738	0.446833	0.472343	0.694979	0.510923	0.67897	0.245396	0.747176	0.619248	0.530067	0.560296	0.389415	0.633023
GSE53624_GSM1297182	0.295163	0.687577	0.608268	0.680508	0.728373	0.787875	0.349421	0.698728	0.369997	0.745159	0.749517	0.435949	0.514124	0.701152	0.543825	0.662979	0.49561	0.787685	0.679685	0.585939	0.566273	0.451827	0.616347
GSE53624_GSM1297184	0.252193	0.710505	0.688217	0.685578	0.702487	0.768337	0.342444	0.686968	0.436757	0.750996	0.767931	0.45016	0.552748	0.723873	0.570981	0.734305	0.24458	0.731474	0.701851	0.599548	0.590813	0.397111	0.671271
GSE53624_GSM1297186	0.472983	0.748993	0.764871	0.713228	0.692552	0.77245	0.476791	0.704696	0.576642	0.709165	0.85016	0.509507	0.644703	0.734964	0.560539	0.742251	0.451223	0.810911	0.740428	0.631627	0.635345	0.452886	0.661377
GSE53624_GSM1297188	0.299987	0.547922	0.553458	0.627926	0.704356	0.793547	0.342845	0.62166	0.367867	0.717034	0.725226	0.360502	0.52071	0.725132	0.487198	0.698179	0.535138	0.765968	0.604625	0.551047	0.541414	0.448909	0.582044
GSE53624_GSM1297190	0.253346	0.685249	0.611245	0.701137	0.72229	0.750925	0.452245	0.630227	0.391592	0.721252	0.702029	0.432076	0.465338	0.705655	0.498396	0.624922	0.464577	0.754294	0.580125	0.56695	0.50943	0.499506	0.63054
GSE53624_GSM1297192	0.270485	0.642178	0.603085	0.657051	0.691629	0.79845	0.319112	0.655339	0.399261	0.690014	0.729443	0.40148	0.475385	0.70857	0.528412	0.690129	0.336326	0.773354	0.627144	0.570022	0.57042	0.44835	0.637307
GSE53624_GSM1297194	0.443061	0.618399	0.698529	0.691303	0.663714	0.78512	0.363946	0.665637	0.527338	0.736812	0.814055	0.475484	0.575263	0.736769	0.576374	0.741403	0.303945	0.761059	0.674934	0.591987	0.600037	0.379237	0.612474
GSE53624_GSM1297196	0.511388	0.670569	0.835617	0.701367	0.705204	0.781378	0.424535	0.652684	0.575936	0.710278	0.870134	0.483044	0.558849	0.792924	0.547495	0.713603	0.451747	0.741966	0.681592	0.628259	0.617157	0.43453	0.677309
GSE53624_GSM1297198	0.293782	0.65296	0.602742	0.662262	0.675115	0.829325	0.356761	0.636566	0.376394	0.727889	0.771002	0.407218	0.467301	0.718118	0.512557	0.661525	0.462904	0.759298	0.638615	0.579484	0.554145	0.387238	0.651113
GSE53624_GSM1297200	0.50182	0.711993	0.671649	0.710627	0.715814	0.797619	0.458123	0.657758	0.539395	0.7381	0.830441	0.492485	0.646149	0.755061	0.512639	0.689487	0.557537	0.812379	0.677781	0.62651	0.608185	0.47609	0.648882
GSE53624_GSM1297202	0.355027	0.649432	0.663621	0.625194	0.713338	0.867606	0.311138	0.6297	0.363311	0.702721	0.782139	0.397222	0.450843	0.774656	0.527115	0.670744	0.286431	0.724788	0.612869	0.58501	0.591474	0.472295	0.674089
GSE53624_GSM1297204	0.505319	0.655386	0.686438	0.686199	0.715198	0.794191	0.416034	0.707262	0.51805	0.744937	0.843708	0.523336	0.609105	0.774129	0.49868	0.723999	0.501573	0.774155	0.732055	0.64201	0.613175	0.430922	0.588907
GSE53624_GSM1297206	0.400658	0.612619	0.83096	0.68713	0.71193	0.818588	0.391991	0.641667	0.513597	0.722214	0.866891	0.501481	0.502681	0.762813	0.526152	0.736487	0.340477	0.7264	0.662274	0.640343	0.617503	0.413217	0.641302
GSE53624_GSM1297208	0.353749	0.660043	0.744568	0.693427	0.764956	0.820308	0.382168	0.62611	0.437783	0.690749	0.792116	0.386814	0.426768	0.725258	0.521585	0.676172	0.388502	0.702395	0.654319	0.61385	0.549409	0.471183	0.640229
GSE53624_GSM1297210	0.34028	0.603829	0.594856	0.674514	0.712796	0.820457	0.340245	0.60348	0.353303	0.706056	0.741434	0.403276	0.484525	0.718532	0.535989	0.633394	0.349115	0.760388	0.604537	0.562367	0.539897	0.395619	0.639223
GSE53624_GSM1297212	0.639898	0.768018	0.781185	0.65887	0.650255	0.729701	0.438538	0.645467	0.657306	0.715046	0.84662	0.470512	0.580273	0.735693	0.527179	0.730083	0.242009	0.793015	0.68835	0.629985	0.656504	0.428119	0.665175
GSE53624_GSM1297214	0.248036	0.612251	0.553851	0.683802	0.693343	0.743969	0.323009	0.665948	0.359474	0.731436	0.749836	0.413564	0.476867	0.722689	0.532322	0.674276	0.382012	0.774513	0.683913	0.570244	0.560268	0.384311	0.582228
GSE53624_GSM1297216	0.259291	0.693738	0.642656	0.654486	0.701956	0.739469	0.385064	0.64316	0.37546	0.682985	0.743922	0.394678	0.527339	0.728661	0.512221	0.683206	0.381767	0.765229	0.583274	0.569884	0.551988	0.416877	0.627884
GSE53624_GSM1297218	0.478026	0.683943	0.615451	0.638486	0.688656	0.739354	0.354644	0.602459	0.490804	0.681665	0.735008	0.423435	0.460651	0.737633	0.452008	0.680662	0.3902	0.726454	0.571411	0.582981	0.557603	0.405317	0.581743
GSE53624_GSM1297220	0.203548	0.55764	0.524134	0.625984	0.71375	0.758875	0.335967	0.64555	0.334243	0.709509	0.78112	0.44428	0.470134	0.755786	0.488525	0.724671	0.21331	0.730368	0.634836	0.623959	0.582504	0.437414	0.625125
GSE53624_GSM1297222	0.195969	0.593127	0.453998	0.616553	0.648404	0.73114	0.21455	0.519277	0.223889	0.578941	0.692891	0.335382	0.411222	0.735029	0.384615	0.52143	0.0966853	0.612024	0.392849	0.46975	0.436804	0.347152	0.620254
GSE53624_GSM1297224	0.203718	0.630216	0.618685	0.625891	0.697167	0.805754	0.320236	0.552228	0.279143	0.697717	0.732153	0.414176	0.422581	0.742363	0.502442	0.668976	0.207206	0.705613	0.542739	0.524758	0.542385	0.415008	0.598109
GSE53624_GSM1297226	0.115108	0.553512	0.558377	0.578313	0.708943	0.784661	0.232896	0.533848	0.176841	0.662829	0.668613	0.303851	0.350263	0.725094	0.419682	0.604206	0.215196	0.690505	0.376986	0.463958	0.45579	0.407144	0.554885
GSE53624_GSM1297228	0.19255	0.614197	0.495145	0.633479	0.687101	0.739846	0.335252	0.580819	0.341964	0.716343	0.723736	0.395602	0.489854	0.704946	0.50687	0.66926	0.273025	0.757666	0.566342	0.535262	0.522597	0.35854	0.572241
GSE53624_GSM1297230	0.202852	0.478889	0.527867	0.638716	0.703716	0.758436	0.187549	0.609135	0.244406	0.687045	0.753356	0.382721	0.409646	0.719165	0.479607	0.660824	0.249968	0.748049	0.554837	0.537231	0.502126	0.363603	0.582225
GSE53624_GSM1297232	0.235736	0.61797	0.540713	0.620341	0.717952	0.741169	0.305328	0.546703	0.302986	0.726827	0.595054	0.37529	0.422256	0.740215	0.434113	0.59612	0.282977	0.712291	0.483128	0.516951	0.52943	0.344377	0.573962
GSE53624_GSM1297234	0.315858	0.637531	0.560159	0.668059	0.719996	0.737055	0.317559	0.635093	0.373123	0.696245	0.785349	0.422316	0.524575	0.706716	0.519932	0.684265	0.349911	0.77223	0.648793	0.562717	0.545313	0.412541	0.607869
GSE53624_GSM1297236	0.494247	0.724752	0.714245	0.688544	0.713882	0.742924	0.499424	0.682485	0.564471	0.757213	0.880827	0.473252	0.647906	0.748399	0.591426	0.727783	0.492209	0.775793	0.704099	0.6375	0.611671	0.411671	0.593767
GSE53624_GSM1297238	0.200613	0.567906	0.496903	0.621906	0.716515	0.704315	0.267716	0.574967	0.274763	0.64636	0.650949	0.345269	0.404794	0.712971	0.407466	0.588854	0.293776	0.708077	0.454635	0.539602	0.446811	0.370244	0.579768
GSE53624_GSM1297240	0.225683	0.606347	0.563821	0.618374	0.728283	0.801853	0.217195	0.562454	0.312851	0.679308	0.715768	0.347555	0.41478	0.753794	0.446945	0.636488	0.33819	0.677487	0.524238	0.468355	0.493526	0.333869	0.620304
GSE53624_GSM1297242	0.439952	0.537821	0.673386	0.645581	0.667148	0.773388	0.226786	0.475315	0.448325	0.689557	0.799177	0.376126	0.380683	0.785874	0.350488	0.54947	0.3416	0.737809	0.462266	0.514778	0.483601	0.402473	0.47272
GSE53624_GSM1297244	0.141421	0.492327	0.46136	0.59903	0.702796	0.771365	0.257372	0.554546	0.23678	0.671813	0.675368	0.321756	0.351541	0.767108	0.415269	0.610589	0.495896	0.738773	0.510805	0.489607	0.462792	0.380112	0.508966
GSE53624_GSM1297246	0.448087	0.641774	0.659725	0.638397	0.67953	0.716177	0.301563	0.499076	0.423229	0.659519	0.715679	0.345319	0.458616	0.770499	0.46472	0.616504	0.332266	0.744297	0.419959	0.541541	0.541774	0.373233	0.518392
GSE53624_GSM1297248	0.0732048	0.478298	0.409964	0.594435	0.695092	0.791028	0.136466	0.494043	0.137172	0.684215	0.653948	0.305143	0.422428	0.775174	0.424474	0.54212	0.426383	0.693134	0.43469	0.402432	0.440566	0.368913	0.505135
GSE53624_GSM1297250	0.327385	0.597177	0.654212	0.649987	0.679625	0.784699	0.306161	0.591041	0.443393	0.716568	0.830253	0.390614	0.59036	0.791311	0.503828	0.732479	0.340466	0.77475	0.593271	0.581971	0.590018	0.349802	0.592316
GSE53624_GSM1297252	0.206184	0.579149	0.632191	0.653843	0.728611	0.693199	0.341381	0.542051	0.376598	0.651552	0.710422	0.381887	0.485034	0.733972	0.485245	0.691839	0.197253	0.738784	0.5356	0.518587	0.530519	0.353032	0.598533
GSE53624_GSM1297254	0.138088	0.503035	0.513448	0.629921	0.677591	0.702144	0.208152	0.539522	0.17828	0.669998	0.689267	0.324839	0.330626	0.722289	0.413086	0.575623	0.449948	0.726467	0.455956	0.476137	0.444592	0.380299	0.499487
GSE53624_GSM1297256	0.0563871	0.546205	0.47379	0.586958	0.67019	0.720616	0.12733	0.500551	0.189657	0.665425	0.62515	0.299026	0.314024	0.743235	0.447743	0.585636	0.174728	0.680629	0.401191	0.427064	0.454821	0.363636	0.527465
GSE53624_GSM1297258	0.406551	0.74765	0.761765	0.687458	0.709928	0.771036	0.350681	0.63948	0.549954	0.720824	0.841484	0.435669	0.53803	0.747739	0.545647	0.724413	0.343098	0.760514	0.700132	0.62121	0.608048	0.389686	0.6428
GSE53624_GSM1297260	0.21284	0.581314	0.570851	0.57601	0.686261	0.681175	0.171443	0.431539	0.266401	0.632062	0.733879	0.365751	0.356191	0.735664	0.412757	0.649675	0.280561	0.721388	0.460431	0.493077	0.459594	0.345576	0.544161
GSE53624_GSM1297262	0.195499	0.442651	0.401289	0.55825	0.690131	0.762157	0.143244	0.494012	0.0853118	0.646188	0.642227	0.296478	0.370885	0.756279	0.403892	0.5409	0.223128	0.686574	0.337915	0.481454	0.423885	0.352803	0.485854
GSE53624_GSM1297264	0.126711	0.629224	0.529159	0.688817	0.66715	0.704723	0.37475	0.684134	0.317018	0.649807	0.834549	0.529598	0.52738	0.74715	0.532529	0.690175	0.245761	0.775563	0.668842	0.599848	0.554839	0.399138	0.616998
GSE53624_GSM1297266	0.137195	0.372472	0.395198	0.592534	0.704187	0.827639	0.143053	0.515515	0.127654	0.644463	0.553844	0.309013	0.31025	0.775149	0.461394	0.611336	0.0542288	0.688238	0.432493	0.47392	0.483608	0.42203	0.607123
GSE53624_GSM1297268	0.157191	0.479886	0.403669	0.529787	0.684737	0.785034	0.273297	0.491586	0.112621	0.663133	0.596721	0.350802	0.416792	0.724877	0.390076	0.606468	0.190643	0.701536	0.322381	0.461377	0.429107	0.301874	0.585886
GSE53624_GSM1297270	0.34219	0.59738	0.711801	0.644163	0.69597	0.690068	0.398153	0.591242	0.307845	0.701525	0.818064	0.392903	0.488113	0.759359	0.491491	0.687214	0.184436	0.724252	0.572817	0.568653	0.524827	0.406876	0.638067
GSE53624_GSM1297272	0.238584	0.558845	0.686617	0.62668	0.677862	0.742684	0.272608	0.581275	0.297336	0.6849	0.80887	0.374444	0.432012	0.740603	0.508663	0.675179	0.102274	0.732266	0.530624	0.580059	0.535145	0.394481	0.586307
GSE53624_GSM1297274	0.155611	0.550055	0.522415	0.665564	0.693592	0.807266	0.267572	0.574628	0.272597	0.702382	0.76636	0.413187	0.34077	0.730537	0.478707	0.658832	0.241166	0.742051	0.583836	0.532637	0.498689	0.395275	0.563891
GSE53624_GSM1297276	0.245399	0.610846	0.68251	0.616373	0.684021	0.680396	0.266619	0.564543	0.384702	0.592729	0.832524	0.402937	0.417314	0.742883	0.51641	0.639585	0.170889	0.707929	0.609476	0.576064	0.562355	0.396611	0.565332
GSE53624_GSM1297278	0.154441	0.49709	0.467119	0.528413	0.684465	0.723931	0.25748	0.499001	0.167789	0.685691	0.608891	0.304404	0.388162	0.715786	0.407548	0.606419	0.154669	0.686261	0.29049	0.487101	0.442037	0.303394	0.498339
GSE53624_GSM1297280	0.278693	0.559961	0.482375	0.642006	0.692922	0.819215	0.243679	0.556378	0.227185	0.685443	0.717755	0.365561	0.457132	0.758515	0.538198	0.659355	0.239383	0.749114	0.609736	0.52229	0.515101	0.336494	0.59354
GSE53624_GSM1297282	0.205762	0.658488	0.743454	0.672252	0.750384	0.779093	0.233496	0.587152	0.429357	0.668504	0.829619	0.416926	0.475706	0.757595	0.481595	0.740126	0.266732	0.74962	0.579324	0.553501	0.555354	0.377546	0.626372
GSE53624_GSM1297284	0.122469	0.490795	0.357061	0.616368	0.686696	0.723427	0.246817	0.489475	0.198155	0.706591	0.622314	0.337847	0.475694	0.727251	0.494569	0.652202	0.0941205	0.710781	0.436429	0.427235	0.465209	0.349728	0.548523
GSE53624_GSM1297286	0.0693876	0.507929	0.424941	0.621838	0.710148	0.695628	0.189714	0.484455	0.168588	0.685393	0.591236	0.335304	0.355766	0.729223	0.411983	0.611123	0.16957	0.686847	0.384932	0.477704	0.458672	0.279061	0.480233
GSE53624_GSM1297288	0.21555	0.527492	0.447023	0.588597	0.716755	0.767557	0.150788	0.534713	0.176844	0.661192	0.642394	0.349781	0.414512	0.714722	0.466835	0.637566	0.395721	0.719103	0.484465	0.486132	0.482004	0.398118	0.555068
GSE53624_GSM1297290	0.175041	0.46034	0.46663	0.579345	0.725408	0.759749	0.159119	0.548506	0.214136	0.693936	0.583189	0.357247	0.351307	0.730529	0.433966	0.597613	0.173392	0.707501	0.379034	0.452396	0.445278	0.277352	0.559492
GSE53624_GSM1297292	0.166564	0.555054	0.639883	0.65673	0.726151	0.745039	0.219209	0.570485	0.308534	0.706663	0.793658	0.365853	0.463928	0.73264	0.525278	0.690275	0.277459	0.729937	0.579209	0.569221	0.539525	0.397616	0.547547
GSE53624_GSM1297294	0.189885	0.455204	0.436312	0.619603	0.683485	0.726279	0.187961	0.521026	0.0971784	0.670039	0.722666	0.35746	0.422977	0.715809	0.463266	0.599825	0.280013	0.737407	0.353319	0.493969	0.476273	0.384646	0.524309
GSE53624_GSM1297296	0.452536	0.619222	0.687038	0.629398	0.696852	0.767214	0.314285	0.560658	0.493983	0.676491	0.785525	0.368477	0.435553	0.794407	0.476213	0.666828	0.333769	0.711422	0.493358	0.54274	0.554135	0.363342	0.515765
GSE53624_GSM1297298	0.365396	0.722892	0.770496	0.682708	0.713161	0.762877	0.355345	0.654689	0.466269	0.71127	0.85478	0.47255	0.57095	0.743864	0.557999	0.762754	0.193098	0.764148	0.720704	0.620941	0.634553	0.392972	0.640099
GSE53624_GSM1297300	0.268193	0.570836	0.657041	0.642341	0.706733	0.73512	0.302384	0.58566	0.327597	0.723847	0.725027	0.392692	0.513797	0.7592	0.482923	0.667534	0.380692	0.757833	0.513175	0.571966	0.530758	0.438424	0.558843
GSE53624_GSM1297302	0.314879	0.738091	0.749707	0.64394	0.70296	0.687095	0.227673	0.565866	0.441318	0.642064	0.715968	0.383747	0.405206	0.710619	0.566194	0.687811	0.130768	0.756297	0.590539	0.551261	0.62896	0.423063	0.668913
GSE53624_GSM1297304	0.258352	0.501292	0.598015	0.604222	0.674748	0.643004	0.275804	0.516235	0.406763	0.683061	0.703901	0.348266	0.463035	0.735422	0.493405	0.674045	0.317545	0.750955	0.442168	0.510767	0.504434	0.409784	0.5352
GSE53624_GSM1297306	0.255631	0.624802	0.540888	0.66057	0.742245	0.756885	0.347506	0.650055	0.314071	0.708281	0.762124	0.35717	0.49607	0.718415	0.526575	0.674492	0.414048	0.744063	0.598747	0.539576	0.527378	0.432497	0.630483
GSE53624_GSM1297308	0.426619	0.709711	0.647283	0.621724	0.67428	0.731357	0.418186	0.584765	0.499288	0.673572	0.739384	0.341662	0.448507	0.74085	0.409454	0.689714	0.252725	0.721709	0.505386	0.513796	0.565048	0.40149	0.543858
GSE53624_GSM1297310	0.133471	0.453893	0.490608	0.611617	0.700813	0.701791	0.180234	0.564956	0.183692	0.719655	0.572061	0.279146	0.405834	0.721459	0.468455	0.59596	0.398622	0.707631	0.449001	0.469107	0.468861	0.362719	0.540882
GSE53624_GSM1297312	0.112561	0.611962	0.589413	0.676917	0.741142	0.693607	0.23436	0.603318	0.308084	0.733375	0.702105	0.329511	0.372994	0.703597	0.469458	0.637017	0.487489	0.707764	0.455604	0.520237	0.459402	0.418628	0.591845

## Sheet: Table S10
Table S10. Identification of m6A-related differentiated expressed genes (DEGs) among 3 m6Aclusters.
Gene
TCTN1
IFT57
BBX
TMEM39A
COMMD2
PDS5B
ARL6
KIAA1586
SUPT7L
IGFBP2
SNX4
ZSCAN12
ARL13B
CHST15
YIPF6
ZSCAN26
NEK1
METTL14
FUBP1
C2orf49
NPHP1
DDX46
ZNF524
ZNF184
RSRC2
BOD1L1
LIMS1
HPS5
SEC62
PRR3
CNBP
PLCL1
CEP126
HDX
ZKSCAN4
RIF1
LRCH2
RNF8
ARID4B
TNPO1
FBXW2
UBE2W
TCF12
TYW5
TXNDC15
MFSD14A
MORN4
FCHSD2
ZYG11B
BNIP2
SSPN
REL
NXT2
PSMB8-AS1
HLA-F
SPAST
DIPK2A
TTC28-AS1
IGSF11
HCP5
CBX1
ZNF74
ACVR2B
IFNGR1
GCFC2
AUTS2
OXGR1
PUM2
IGSF10
NPTXR
CLUAP1
MATN2
NEDD4L
SLC4A11
THSD7B
SDK1
LEF1
B4GALNT3
SCUBE2
PLSCR1
ROBO2
FAM20B
PRKAA2
PSMB8
KLHL13
TAP1
SCARA3
CBX6
SOSTDC1
FUT1
PSMB9
FBLN1
RAP2C
ARHGAP18
PGAP1
KCNS3
CAMSAP3
POLDIP3
CLASP1
AC097713.1
HLA-C
MEGF9
KLF15
PLCB4
RNF165
PSME2P2
HLA-B
ZNRF3
WBP1
LINC02210
HNMT
SPATS2L
PBX1
STOX2
SCUBE3
CBX2
FZD10-AS1
FOXB1
FZD7
MYCL
DLX4
B4GALT4
LACTB
LUZP2
TMEM14A
NLRP3
FAXC
PDZD11
IGSF9
ZNF658B
GRHL2
LMO4
ACOT9
PLEKHA5
LINC02006
CDCA7L
IGFBP5
SIX1
EPHA7
SETD4
AC010980.2
TTC39C
DMRT2
EP300-AS1
ADGRB2
SMO
TCF20
FSTL4
ARHGEF26
TSHZ2
SORL1
AL035425.2
LYPD6
SOX6
RASGRP3
AL671277.1
HEY1
ETNK2
SBNO1
MYEF2
NRCAM
SRGAP3
INPP5J
JAKMIP3
FZD10
CACNA2D4
CRTAM
JMJD1C-AS1
SEMA6D
EHD1
MIR4435-2HG
SHISA6
AC025419.1
AL035258.1
FAM117B
WDR72
MEIKIN
ROBO1
ZNF658
KAT14
SLC7A7
LINC00885
LONRF2
KAT6B
AF131216.3
ABCC1
ZFP30
TDH
FOXP2
SLCO3A1
PRKX
SLC6A6
HLA-E
GFRA3
ADAM23
RNF43
CHST9
CX3CL1
AC021504.1
AC005670.3
MCCC1
PRRC2B
VPS37D
AC018445.2
ARHGAP24
VAMP3

[truncated: 1 more sheets: Table S11]
